# Supplementary material for: [(3-Methylphenyl)(triphenylphosphonio)methanide-κC]triphenyl­phospho­rane}(penta­fluoro­phenyl-κC)gold(I) diethyl ether solvate
Source: Acta Crystallogr Sect E Struct Rep Online. 2009 Oct 17;65(Pt 11):m1373. doi: 10.1107/S160053680904152X (PMC2971244; doi:10.1107/S160053680904152X)
Supplement: Supplementary file 1 [file e-65-m1373-sup1.cif]

##############################################################################
###                                                                        ###
###        Electronic paper (Acta Crystallographica Section E)             ###
###                                                                        ###
##############################################################################
#                                                                            #
# This CIF contains the data in a paper accepted for publication in Acta     #
# Crystallographica Section E. It conforms to the requirements of Notes      #
# for Authors for Section E, and has been peer reviewed under the auspices   #
# of the IUCr Commission on Journals.                                        #
#                                                                            #
# Full details of the Crystallographic Information File format               #
# are given in the paper "The Crystallographic Information File (CIF):       #
# a New Standard Archive File for Crystallography" by S. R. Hall, F. H.      #
# Allen and I. D. Brown [Acta Cryst. (1991), A47, 655-685].                  #
#                                                                            #
# The current version of the core CIF dictionary is obtainable from          #
# ftp://ftp.iucr.org/pub/cif_core.dic. The current version number is 2.4.    #
#                                                                            #
# Software is freely available for graphical display of the structure(s) in  #
# this CIF.  For information consult the CIF home page http://www.iucr.org/  #
# cif/home.html                                                              #
#                                                                            #
# This file may be used for bona fide research purposes within the           #
# scientific community so long as proper attribution is given to the journal # 
# article from which it was obtained.                                        #
#                                                                            #
##############################################################################
                                             
data_I
_audit_creation_method     SHELXL-97
_chemical_name_systematic
;
[(3-Methylphenyl)(triphenylphosphonio)methanide-
\k<i>C</i>](pentafluorophenyl-\k<i>C</i>)gold(I) diethyl ether solvate
;
_chemical_name_common     ?
_chemical_formula_moiety     'C32 H23 Au F5 P, C4 H10 O'
_chemical_formula_sum     'C36 H33 Au F5 O P'
_chemical_formula_iupac     '[Au (C6 F5) (C26 H23 P)], C4 H10 O'
_chemical_formula_weight     804.56
_chemical_melting_point     ?
_symmetry_cell_setting     orthorhombic
_symmetry_space_group_name_H-M     'P b c a'
_symmetry_space_group_name_Hall     '-P 2ac 2ab'
loop_
    _symmetry_equiv_pos_as_xyz
    'x, y, z'
    '-x+1/2, -y, z+1/2'
    'x+1/2, -y+1/2, -z'
    '-x, y+1/2, -z+1/2'
    '-x, -y, -z'
    'x-1/2, y, -z-1/2'
    '-x-1/2, y-1/2, z'
    'x, -y-1/2, z-1/2'
_cell_length_a     21.4958(10)
_cell_length_b     12.4634(6)
_cell_length_c     23.3126(11)
_cell_angle_alpha     90.00
_cell_angle_beta     90.00
_cell_angle_gamma     90.00
_cell_volume     6245.7(5)
_cell_formula_units_Z     8
_cell_measurement_reflns_used     6992
_cell_measurement_theta_min     2.5
_cell_measurement_theta_max     27.5
_cell_measurement_temperature     100(2)
_exptl_crystal_description     block
_exptl_crystal_colour     colourless
_exptl_crystal_size_max     0.24
_exptl_crystal_size_mid     0.21
_exptl_crystal_size_min     0.19
_exptl_crystal_density_diffrn     1.711
_exptl_crystal_density_meas     ?
_exptl_crystal_density_method     'not measured'
_exptl_crystal_F_000     3168
_exptl_absorpt_coefficient_mu     4.821
_exptl_absorpt_correction_type     multi-scan
_exptl_absorpt_process_details     '(SADABS; Bruker, 2002)'
_exptl_absorpt_correction_T_min     0.328
_exptl_absorpt_correction_T_max     0.400
_exptl_special_details
;
;
_diffrn_ambient_temperature     100(2)
_diffrn_radiation_type     MoK\a
_diffrn_radiation_wavelength     0.71073
_diffrn_radiation_source     'fine-focus sealed tube'
_diffrn_radiation_monochromator     graphite
_diffrn_measurement_device_type     'Bruker APEX CCD area-detector'
_diffrn_measurement_method     \w
_diffrn_detector_area_resol_mean     ?
_diffrn_reflns_number     37154
_diffrn_reflns_av_R_equivalents     0.0527
_diffrn_reflns_av_sigmaI/netI     0.0448
_diffrn_reflns_theta_min     1.75
_diffrn_reflns_theta_max     28.27
_diffrn_reflns_theta_full     26.00
_diffrn_measured_fraction_theta_max     0.963
_diffrn_measured_fraction_theta_full     1.000
_diffrn_reflns_limit_h_min     -28
_diffrn_reflns_limit_h_max     24
_diffrn_reflns_limit_k_min     -16
_diffrn_reflns_limit_k_max     11
_diffrn_reflns_limit_l_min     -30
_diffrn_reflns_limit_l_max     30
_diffrn_standards_number     0
_diffrn_standards_interval_count     ?
_diffrn_standards_interval_time     ?
_diffrn_standards_decay_%     ?
_refine_special_details
;
Refinement of <i>F</i>^2^ against ALL reflections. The weighted <i>R</i>-factor
<i>wR</i> and goodness of fit <i>S</i> are based on <i>F</i>^2^, conventional
<i>R</i>-factors <i>R</i> are based on <i>F</i>, with <i>F</i> set to zero for
negative <i>F</i>^2^. The threshold expression of <i>F</i>^2^ >
2\s(<i>F</i>^2^) is used only for calculating <i>R</i>-factors(gt) <i>etc</i>.
and is not relevant to the choice of reflections for refinement.
<i>R</i>-factors based on <i>F</i>^2^ are statistically about twice as large
as those based on <i>F</i>, and <i>R</i>- factors based on ALL data will be
even larger.
;
_reflns_number_total     7453
_reflns_number_gt     5638
_reflns_threshold_expression     I>2\s(I)
_refine_ls_structure_factor_coef     Fsqd
_refine_ls_matrix_type     full
_refine_ls_R_factor_all     0.0573
_refine_ls_R_factor_gt     0.0370
_refine_ls_wR_factor_gt     0.0737
_refine_ls_wR_factor_ref     0.0802
_refine_ls_goodness_of_fit_ref     1.032
_refine_ls_restrained_S_all     1.032
_refine_ls_number_reflns     7453
_refine_ls_number_parameters     398
_refine_ls_number_restraints     0
_refine_ls_hydrogen_treatment     constr
_refine_ls_weighting_scheme     calc
_refine_ls_weighting_details
         'calc w=1/[\s^2^(Fo^2^)+(0.0346P)^2^+6.9717P] where P=(Fo^2^+2Fc^2^)/3'
_atom_sites_solution_hydrogens     geom
_atom_sites_solution_primary     direct
_atom_sites_solution_secondary     difmap
_refine_ls_shift/su_max     0.002
_refine_ls_shift/su_mean     0.000
_refine_diff_density_max     1.854
_refine_diff_density_min     -0.674
_refine_ls_extinction_method     none
_refine_ls_extinction_coef     ?
loop_
    _atom_type_symbol
    _atom_type_description
    _atom_type_scat_dispersion_real
    _atom_type_scat_dispersion_imag
    _atom_type_scat_source
    'C' 'C' 0.0033 0.0016
                         'International Tables Vol C Tables 4.2.6.8 and 6.1.1.4'
    'H' 'H' 0.0000 0.0000
                         'International Tables Vol C Tables 4.2.6.8 and 6.1.1.4'
    'F' 'F' 0.0171 0.0103
                         'International Tables Vol C Tables 4.2.6.8 and 6.1.1.4'
    'O' 'O' 0.0106 0.0060
                         'International Tables Vol C Tables 4.2.6.8 and 6.1.1.4'
    'P' 'P' 0.1023 0.0942
                         'International Tables Vol C Tables 4.2.6.8 and 6.1.1.4'
    'Au' 'Au' -2.0133 8.8022
                         'International Tables Vol C Tables 4.2.6.8 and 6.1.1.4'
_computing_data_collection     'SMART (Bruker, 2002)'
_computing_cell_refinement     'SAINT (Bruker, 2003)'
_computing_data_reduction     'SAINT (Bruker, 2003)'
_computing_structure_solution     'SHELXS97 (Sheldrick, 2008)'
_computing_structure_refinement     'SHELXL97 (Sheldrick, 2008)'
_computing_molecular_graphics
                                'X-SEED (Atwood & Barbour, 2003; Barbour, 2001)'
_computing_publication_material
                                'X-SEED (Atwood & Barbour, 2003; Barbour, 2001)'
loop_
    _atom_site_type_symbol
    _atom_site_label
    _atom_site_fract_x
    _atom_site_fract_y
    _atom_site_fract_z
    _atom_site_U_iso_or_equiv
    _atom_site_adp_type
    _atom_site_calc_flag
    _atom_site_refinement_flags
    _atom_site_occupancy
    _atom_site_disorder_assembly
    _atom_site_disorder_group
    Au Au1 0.096503(7) 0.573244(13) 0.454691(7) 0.01725(6) Uani d . 1 . .
    P P1 0.14663(5) 0.42332(9) 0.55425(4) 0.0171(2) Uani d . 1 . .
    F F12 0.21626(11) 0.7003(2) 0.40628(11) 0.0292(6) Uani d . 1 . .
    F F13 0.22767(12) 0.8617(2) 0.33206(12) 0.0335(7) Uani d . 1 . .
    F F14 0.12514(12) 0.9566(2) 0.28610(11) 0.0249(6) Uani d . 1 . .
    F F15 0.01023(12) 0.8856(2) 0.31645(12) 0.0330(7) Uani d . 1 . .
    F F16 -0.00304(11) 0.7257(2) 0.39183(11) 0.0310(6) Uani d . 1 . .
    O O1 0.11904(14) 0.5774(2) 0.26772(13) 0.0227(7) Uani d . 1 . .
    C C1 0.08815(19) 0.4286(4) 0.49980(19) 0.0203(9) Uani d . 1 . .
    H H1 0.0469 0.4296 0.5196 0.024 Uiso calc R 1 . .
    C C2 0.0881(2) 0.3335(4) 0.45888(19) 0.0249(10) Uani d . 1 . .
    C C3 0.0413(2) 0.2581(4) 0.4614(2) 0.0320(12) Uani d . 1 . .
    H H3 0.0101 0.2632 0.4902 0.038 Uiso calc R 1 . .
    C C4 0.0397(2) 0.1714(4) 0.4205(2) 0.0365(13) Uani d . 1 . .
    C C5 0.0861(2) 0.1670(5) 0.3799(2) 0.0372(13) Uani d . 1 . .
    H H5 0.0851 0.1106 0.3525 0.045 Uiso calc R 1 . .
    C C6 0.1326(2) 0.2381(4) 0.3770(2) 0.0353(13) Uani d . 1 . .
    H H6 0.1642 0.2314 0.3487 0.042 Uiso calc R 1 . .
    C C7 0.1340(2) 0.3227(4) 0.41656(19) 0.0303(11) Uani d . 1 . .
    H H7 0.1667 0.3739 0.4146 0.036 Uiso calc R 1 . .
    C C8 -0.0120(3) 0.0927(5) 0.4248(3) 0.0498(16) Uani d . 1 . .
    H H8A -0.0491 0.1219 0.4060 0.075 Uiso calc R 1 . .
    H H8B -0.0211 0.0788 0.4653 0.075 Uiso calc R 1 . .
    H H8C 0.0002 0.0256 0.4060 0.075 Uiso calc R 1 . .
    C C11 0.10611(19) 0.7047(3) 0.40330(17) 0.0172(9) Uani d . 1 . .
    C C12 0.16270(19) 0.7447(4) 0.38523(18) 0.0195(9) Uani d . 1 . .
    C C13 0.1703(2) 0.8267(4) 0.34713(18) 0.0205(9) Uani d . 1 . .
    C C14 0.1191(2) 0.8752(4) 0.32374(18) 0.0206(9) Uani d . 1 . .
    C C15 0.0609(2) 0.8402(4) 0.33975(19) 0.0216(10) Uani d . 1 . .
    C C16 0.05562(19) 0.7576(4) 0.37831(18) 0.0207(9) Uani d . 1 . .
    C C21 0.2296(2) 0.5865(4) 0.2633(2) 0.0350(12) Uani d . 1 . .
    H H21C 0.2683 0.5557 0.2782 0.052 Uiso calc R 1 . .
    H H21A 0.2280 0.6632 0.2724 0.052 Uiso calc R 1 . .
    H H21B 0.2280 0.5769 0.2216 0.052 Uiso calc R 1 . .
    C C22 0.1742(2) 0.5300(4) 0.29069(19) 0.0245(10) Uani d . 1 . .
    H H22B 0.1753 0.4523 0.2818 0.029 Uiso calc R 1 . .
    H H22A 0.1753 0.5389 0.3329 0.029 Uiso calc R 1 . .
    C C23 0.0638(2) 0.5271(4) 0.28810(19) 0.0248(10) Uani d . 1 . .
    H H23A 0.0622 0.5301 0.3305 0.030 Uiso calc R 1 . .
    H H23B 0.0629 0.4509 0.2761 0.030 Uiso calc R 1 . .
    C C24 0.0090(2) 0.5867(4) 0.2628(2) 0.0293(11) Uani d . 1 . .
    H H24C -0.0298 0.5537 0.2761 0.044 Uiso calc R 1 . .
    H H24B 0.0110 0.5831 0.2208 0.044 Uiso calc R 1 . .
    H H24A 0.0104 0.6619 0.2751 0.044 Uiso calc R 1 . .
    C C111 0.14231(19) 0.3051(3) 0.59881(18) 0.0178(9) Uani d . 1 . .
    C C112 0.14187(19) 0.2042(4) 0.57311(18) 0.0201(9) Uani d . 1 . .
    H H112 0.1441 0.1983 0.5325 0.024 Uiso calc R 1 . .
    C C113 0.1381(2) 0.1128(4) 0.6065(2) 0.0230(10) Uani d . 1 . .
    H H113 0.1386 0.0442 0.5887 0.028 Uiso calc R 1 . .
    C C114 0.1338(2) 0.1205(4) 0.6654(2) 0.0248(10) Uani d . 1 . .
    H H114 0.1302 0.0575 0.6881 0.030 Uiso calc R 1 . .
    C C115 0.1346(2) 0.2208(4) 0.69140(19) 0.0264(10) Uani d . 1 . .
    H H115 0.1322 0.2263 0.7320 0.032 Uiso calc R 1 . .
    C C116 0.1388(2) 0.3131(4) 0.65806(19) 0.0237(10) Uani d . 1 . .
    H H116 0.1394 0.3816 0.6759 0.028 Uiso calc R 1 . .
    C C121 0.1370(2) 0.5378(4) 0.60048(18) 0.0184(9) Uani d . 1 . .
    C C122 0.0777(2) 0.5769(4) 0.61363(19) 0.0244(10) Uani d . 1 . .
    H H122 0.0421 0.5451 0.5966 0.029 Uiso calc R 1 . .
    C C123 0.0709(2) 0.6616(4) 0.65137(19) 0.0276(11) Uani d . 1 . .
    H H123 0.0305 0.6876 0.6603 0.033 Uiso calc R 1 . .
    C C124 0.1227(2) 0.7089(4) 0.67619(19) 0.0294(11) Uani d . 1 . .
    H H124 0.1181 0.7679 0.7016 0.035 Uiso calc R 1 . .
    C C125 0.1811(2) 0.6696(4) 0.66366(19) 0.0277(11) Uani d . 1 . .
    H H125 0.2167 0.7014 0.6810 0.033 Uiso calc R 1 . .
    C C126 0.1887(2) 0.5845(4) 0.62621(18) 0.0226(10) Uani d . 1 . .
    H H126 0.2292 0.5579 0.6181 0.027 Uiso calc R 1 . .
    C C131 0.22506(19) 0.4264(4) 0.52592(17) 0.0192(9) Uani d . 1 . .
    C C132 0.2439(2) 0.5107(4) 0.49073(18) 0.0231(10) Uani d . 1 . .
    H H132 0.2156 0.5670 0.4819 0.028 Uiso calc R 1 . .
    C C133 0.3034(2) 0.5126(4) 0.46867(19) 0.0258(11) Uani d . 1 . .
    H H133 0.3156 0.5695 0.4440 0.031 Uiso calc R 1 . .
    C C134 0.3454(2) 0.4325(4) 0.4821(2) 0.0259(10) Uani d . 1 . .
    H H134 0.3863 0.4345 0.4667 0.031 Uiso calc R 1 . .
    C C135 0.3276(2) 0.3490(4) 0.5181(2) 0.0268(11) Uani d . 1 . .
    H H135 0.3564 0.2942 0.5279 0.032 Uiso calc R 1 . .
    C C136 0.2679(2) 0.3461(4) 0.53952(18) 0.0228(10) Uani d . 1 . .
    H H136 0.2557 0.2888 0.5639 0.027 Uiso calc R 1 . .
loop_
    _atom_site_aniso_label
    _atom_site_aniso_U_11
    _atom_site_aniso_U_22
    _atom_site_aniso_U_33
    _atom_site_aniso_U_12
    _atom_site_aniso_U_13
    _atom_site_aniso_U_23
    Au1 0.01701(9) 0.01638(9) 0.01837(9) 0.00076(7) -0.00176(6) 0.00163(7)
    P1 0.0167(5) 0.0165(5) 0.0182(5) 0.0004(4) -0.0008(4) 0.0008(5)
    F12 0.0152(13) 0.0308(16) 0.0415(16) 0.0013(11) -0.0021(11) 0.0149(13)
    F13 0.0204(14) 0.0361(17) 0.0440(17) -0.0037(12) 0.0033(12) 0.0152(14)
    F14 0.0281(14) 0.0190(14) 0.0276(14) -0.0012(11) 0.0025(11) 0.0099(11)
    F15 0.0203(14) 0.0330(16) 0.0457(17) 0.0007(12) -0.0079(12) 0.0189(14)
    F16 0.0161(13) 0.0355(16) 0.0415(16) -0.0047(12) -0.0013(11) 0.0166(14)
    O1 0.0248(16) 0.0184(16) 0.0249(16) 0.0031(13) -0.0042(13) 0.0023(14)
    C1 0.018(2) 0.021(2) 0.023(2) 0.0021(19) -0.0045(16) 0.0004(19)
    C2 0.038(3) 0.013(2) 0.023(2) 0.0031(19) -0.013(2) -0.0001(19)
    C3 0.035(3) 0.023(3) 0.039(3) 0.008(2) -0.014(2) 0.001(2)
    C4 0.033(3) 0.023(3) 0.053(3) -0.005(2) -0.026(3) 0.005(3)
    C5 0.038(3) 0.044(3) 0.030(3) 0.016(3) -0.008(2) -0.003(2)
    C6 0.034(3) 0.040(3) 0.032(3) 0.014(3) -0.008(2) -0.003(2)
    C7 0.038(3) 0.029(3) 0.023(2) 0.011(2) -0.008(2) -0.002(2)
    C8 0.045(4) 0.045(4) 0.060(4) -0.010(3) 0.000(3) 0.000(3)
    C11 0.019(2) 0.015(2) 0.018(2) -0.0028(17) -0.0018(16) -0.0026(17)
    C12 0.017(2) 0.019(2) 0.022(2) 0.0065(18) -0.0032(17) 0.0010(18)
    C13 0.015(2) 0.021(2) 0.025(2) -0.0046(18) 0.0034(17) 0.0007(19)
    C14 0.028(2) 0.013(2) 0.020(2) -0.0008(19) -0.0007(18) 0.0010(18)
    C15 0.018(2) 0.019(2) 0.028(2) 0.0034(18) -0.0064(18) 0.0010(19)
    C16 0.016(2) 0.020(2) 0.025(2) -0.0031(18) -0.0018(17) -0.0019(19)
    C21 0.024(3) 0.028(3) 0.053(3) 0.005(2) -0.002(2) 0.009(3)
    C22 0.026(2) 0.019(2) 0.028(2) 0.006(2) -0.004(2) 0.002(2)
    C23 0.027(3) 0.022(2) 0.024(2) -0.007(2) 0.0041(19) -0.003(2)
    C24 0.022(2) 0.031(3) 0.035(3) -0.001(2) -0.004(2) -0.005(2)
    C111 0.016(2) 0.015(2) 0.022(2) -0.0023(17) 0.0001(17) 0.0072(18)
    C112 0.018(2) 0.023(2) 0.020(2) -0.0008(19) 0.0009(17) 0.0016(19)
    C113 0.017(2) 0.020(2) 0.032(3) -0.0004(18) 0.0015(18) 0.002(2)
    C114 0.019(2) 0.020(2) 0.035(3) -0.0006(19) 0.0027(19) 0.012(2)
    C115 0.028(3) 0.029(3) 0.022(2) 0.001(2) 0.0016(19) 0.006(2)
    C116 0.023(2) 0.022(2) 0.026(2) -0.0012(19) 0.0022(18) -0.0012(19)
    C121 0.020(2) 0.018(2) 0.017(2) 0.0005(18) -0.0006(17) 0.0026(17)
    C122 0.019(2) 0.027(3) 0.027(2) 0.002(2) -0.0063(18) -0.003(2)
    C123 0.032(3) 0.023(3) 0.028(3) 0.009(2) 0.004(2) -0.001(2)
    C124 0.046(3) 0.019(3) 0.023(2) -0.001(2) 0.004(2) -0.003(2)
    C125 0.033(3) 0.025(3) 0.025(2) -0.008(2) 0.001(2) -0.004(2)
    C126 0.019(2) 0.022(2) 0.026(2) -0.0018(19) 0.0013(17) -0.003(2)
    C131 0.021(2) 0.020(2) 0.0165(19) 0.0008(19) -0.0022(16) -0.0042(19)
    C132 0.018(2) 0.027(3) 0.024(2) 0.0000(19) -0.0022(18) 0.005(2)
    C133 0.022(2) 0.032(3) 0.024(2) -0.005(2) 0.0027(18) 0.003(2)
    C134 0.019(2) 0.029(3) 0.030(2) -0.003(2) 0.0031(18) -0.008(2)
    C135 0.020(2) 0.025(3) 0.035(3) 0.007(2) -0.002(2) -0.007(2)
    C136 0.021(2) 0.023(2) 0.024(2) 0.0021(18) 0.0013(18) 0.003(2)
_geom_special_details
;
All e.s.d.'s (except the e.s.d. in the dihedral angle between two l.s. planes)
are estimated using the full covariance matrix. The cell e.s.d.'s are taken
into account individually in the estimation of e.s.d.'s in distances, angles
and torsion angles; correlations between e.s.d.'s in cell parameters are only
used when they are defined by crystal symmetry. An approximate (isotropic)
treatment of cell e.s.d.'s is used for estimating e.s.d.'s involving l.s.
planes.
;
loop_
    _geom_bond_atom_site_label_1
    _geom_bond_atom_site_label_2
    _geom_bond_site_symmetry_2
    _geom_bond_distance
    _geom_bond_publ_flag
    Au1 C11 . 2.040(4) no
    Au1 C1 . 2.094(4) no
    Au1 H132 . 2.6396 no
    Au1 H1 5_566 3.1400 no
    P1 C1 . 1.788(4) no
    P1 C121 . 1.800(5) no
    P1 C111 . 1.805(4) no
    P1 C131 . 1.811(4) no
    F12 C12 . 1.368(5) no
    F13 C13 . 1.355(5) no
    F14 C14 . 1.348(5) no
    F15 C15 . 1.342(5) no
    F16 C16 . 1.359(5) no
    O1 C23 . 1.425(5) no
    O1 C22 . 1.430(5) no
    C1 C2 . 1.522(6) no
    C1 H1 . 1.0000 no
    C2 C3 . 1.378(7) no
    C2 C7 . 1.401(7) no
    C3 C4 . 1.442(7) no
    C3 H3 . 0.9500 no
    C4 C5 . 1.375(7) no
    C4 C8 . 1.486(7) no
    C5 C6 . 1.337(8) no
    C5 H5 . 0.9500 no
    C6 C7 . 1.401(7) no
    C6 H6 . 0.9500 no
    C7 H7 . 0.9500 no
    C8 H8A . 0.9800 no
    C8 H8B . 0.9800 no
    C8 H8C . 0.9800 no
    C11 C12 . 1.380(6) no
    C11 C16 . 1.397(6) no
    C12 C13 . 1.364(6) no
    C13 C14 . 1.368(6) no
    C14 C15 . 1.377(6) no
    C15 C16 . 1.371(6) no
    C21 C22 . 1.522(6) no
    C21 H21C . 0.9800 no
    C21 H21A . 0.9800 no
    C21 H21B . 0.9800 no
    C22 H22B . 0.9900 no
    C22 H22A . 0.9900 no
    C23 C24 . 1.511(6) no
    C23 H23A . 0.9900 no
    C23 H23B . 0.9900 no
    C24 H24C . 0.9800 no
    C24 H24B . 0.9800 no
    C24 H24A . 0.9800 no
    C111 C116 . 1.387(6) no
    C111 C112 . 1.392(6) no
    C112 C113 . 1.382(6) no
    C112 H112 . 0.9500 no
    C113 C114 . 1.381(6) no
    C113 H113 . 0.9500 no
    C114 C115 . 1.388(6) no
    C114 H114 . 0.9500 no
    C115 C116 . 1.392(6) no
    C115 H115 . 0.9500 no
    C116 H116 . 0.9500 no
    C121 C126 . 1.390(6) no
    C121 C122 . 1.399(6) no
    C122 C123 . 1.382(6) no
    C122 H122 . 0.9500 no
    C123 C124 . 1.387(7) no
    C123 H123 . 0.9500 no
    C124 C125 . 1.379(7) no
    C124 H124 . 0.9500 no
    C125 C126 . 1.383(6) no
    C125 H125 . 0.9500 no
    C126 H126 . 0.9500 no
    C131 C132 . 1.393(6) no
    C131 C136 . 1.396(6) no
    C132 C133 . 1.379(6) no
    C132 H132 . 0.9500 no
    C133 C134 . 1.382(7) no
    C133 H133 . 0.9500 no
    C134 C135 . 1.391(7) no
    C134 H134 . 0.9500 no
    C135 C136 . 1.376(6) no
    C135 H135 . 0.9500 no
    C136 H136 . 0.9500 no
loop_
    _geom_angle_atom_site_label_1
    _geom_angle_atom_site_label_2
    _geom_angle_atom_site_label_3
    _geom_angle_site_symmetry_1
    _geom_angle_site_symmetry_3
    _geom_angle
    _geom_angle_publ_flag
    C11 Au1 C1 . . 174.05(16) no
    C11 Au1 H132 . . 93.8 no
    C1 Au1 H132 . . 86.4 no
    C11 Au1 H1 . 5_566 102.7 no
    C1 Au1 H1 . 5_566 79.1 no
    H132 Au1 H1 . 5_566 155.0 no
    C1 P1 C121 . . 108.4(2) no
    C1 P1 C111 . . 113.7(2) no
    C121 P1 C111 . . 107.3(2) no
    C1 P1 C131 . . 113.3(2) no
    C121 P1 C131 . . 108.0(2) no
    C111 P1 C131 . . 106.0(2) no
    C23 O1 C22 . . 112.6(3) no
    C2 C1 P1 . . 114.6(3) no
    C2 C1 Au1 . . 110.8(3) no
    P1 C1 Au1 . . 109.2(2) no
    C2 C1 H1 . . 107.3 no
    P1 C1 H1 . . 107.3 no
    Au1 C1 H1 . . 107.3 no
    C3 C2 C7 . . 118.6(4) no
    C3 C2 C1 . . 120.3(4) no
    C7 C2 C1 . . 121.0(4) no
    C2 C3 C4 . . 120.0(5) no
    C2 C3 H3 . . 120.0 no
    C4 C3 H3 . . 120.0 no
    C5 C4 C3 . . 117.9(5) no
    C5 C4 C8 . . 124.3(5) no
    C3 C4 C8 . . 117.8(5) no
    C6 C5 C4 . . 123.4(5) no
    C6 C5 H5 . . 118.3 no
    C4 C5 H5 . . 118.3 no
    C5 C6 C7 . . 118.8(5) no
    C5 C6 H6 . . 120.6 no
    C7 C6 H6 . . 120.6 no
    C6 C7 C2 . . 121.4(5) no
    C6 C7 H7 . . 119.3 no
    C2 C7 H7 . . 119.3 no
    C4 C8 H8A . . 109.5 no
    C4 C8 H8B . . 109.5 no
    H8A C8 H8B . . 109.5 no
    C4 C8 H8C . . 109.5 no
    H8A C8 H8C . . 109.5 no
    H8B C8 H8C . . 109.5 no
    C12 C11 C16 . . 112.8(4) no
    C12 C11 Au1 . . 123.9(3) no
    C16 C11 Au1 . . 123.0(3) no
    C13 C12 F12 . . 115.9(4) no
    C13 C12 C11 . . 125.0(4) no
    F12 C12 C11 . . 119.1(4) no
    F13 C13 C12 . . 121.2(4) no
    F13 C13 C14 . . 119.1(4) no
    C12 C13 C14 . . 119.7(4) no
    F14 C14 C13 . . 121.0(4) no
    F14 C14 C15 . . 120.2(4) no
    C13 C14 C15 . . 118.9(4) no
    F15 C15 C16 . . 121.0(4) no
    F15 C15 C14 . . 119.6(4) no
    C16 C15 C14 . . 119.4(4) no
    F16 C16 C15 . . 116.6(4) no
    F16 C16 C11 . . 119.1(4) no
    C15 C16 C11 . . 124.3(4) no
    C22 C21 H21C . . 109.5 no
    C22 C21 H21A . . 109.5 no
    H21C C21 H21A . . 109.5 no
    C22 C21 H21B . . 109.5 no
    H21C C21 H21B . . 109.5 no
    H21A C21 H21B . . 109.5 no
    O1 C22 C21 . . 107.4(4) no
    O1 C22 H22B . . 110.2 no
    C21 C22 H22B . . 110.2 no
    O1 C22 H22A . . 110.2 no
    C21 C22 H22A . . 110.2 no
    H22B C22 H22A . . 108.5 no
    O1 C23 C24 . . 107.6(4) no
    O1 C23 H23A . . 110.2 no
    C24 C23 H23A . . 110.2 no
    O1 C23 H23B . . 110.2 no
    C24 C23 H23B . . 110.2 no
    H23A C23 H23B . . 108.5 no
    C23 C24 H24C . . 109.5 no
    C23 C24 H24B . . 109.5 no
    H24C C24 H24B . . 109.5 no
    C23 C24 H24A . . 109.5 no
    H24C C24 H24A . . 109.5 no
    H24B C24 H24A . . 109.5 no
    C116 C111 C112 . . 119.6(4) no
    C116 C111 P1 . . 121.1(3) no
    C112 C111 P1 . . 119.3(3) no
    C113 C112 C111 . . 120.2(4) no
    C113 C112 H112 . . 119.9 no
    C111 C112 H112 . . 119.9 no
    C114 C113 C112 . . 120.4(4) no
    C114 C113 H113 . . 119.8 no
    C112 C113 H113 . . 119.8 no
    C113 C114 C115 . . 119.7(4) no
    C113 C114 H114 . . 120.1 no
    C115 C114 H114 . . 120.1 no
    C114 C115 C116 . . 120.1(4) no
    C114 C115 H115 . . 120.0 no
    C116 C115 H115 . . 120.0 no
    C111 C116 C115 . . 120.0(4) no
    C111 C116 H116 . . 120.0 no
    C115 C116 H116 . . 120.0 no
    C126 C121 C122 . . 119.2(4) no
    C126 C121 P1 . . 119.9(3) no
    C122 C121 P1 . . 120.8(3) no
    C123 C122 C121 . . 120.2(4) no
    C123 C122 H122 . . 119.9 no
    C121 C122 H122 . . 119.9 no
    C122 C123 C124 . . 120.3(5) no
    C122 C123 H123 . . 119.9 no
    C124 C123 H123 . . 119.9 no
    C125 C124 C123 . . 119.5(4) no
    C125 C124 H124 . . 120.3 no
    C123 C124 H124 . . 120.3 no
    C124 C125 C126 . . 120.9(4) no
    C124 C125 H125 . . 119.6 no
    C126 C125 H125 . . 119.6 no
    C125 C126 C121 . . 120.0(4) no
    C125 C126 H126 . . 120.0 no
    C121 C126 H126 . . 120.0 no
    C132 C131 C136 . . 118.9(4) no
    C132 C131 P1 . . 120.1(3) no
    C136 C131 P1 . . 121.1(3) no
    C133 C132 C131 . . 120.1(4) no
    C133 C132 H132 . . 120.0 no
    C131 C132 H132 . . 120.0 no
    C132 C133 C134 . . 120.7(4) no
    C132 C133 H133 . . 119.7 no
    C134 C133 H133 . . 119.7 no
    C133 C134 C135 . . 119.8(4) no
    C133 C134 H134 . . 120.1 no
    C135 C134 H134 . . 120.1 no
    C136 C135 C134 . . 119.7(4) no
    C136 C135 H135 . . 120.2 no
    C134 C135 H135 . . 120.2 no
    C135 C136 C131 . . 120.9(4) no
    C135 C136 H136 . . 119.5 no
    C131 C136 H136 . . 119.5 no
loop_
    _geom_torsion_atom_site_label_1
    _geom_torsion_atom_site_label_2
    _geom_torsion_atom_site_label_3
    _geom_torsion_atom_site_label_4
    _geom_torsion_site_symmetry_1
    _geom_torsion_site_symmetry_2
    _geom_torsion_site_symmetry_3
    _geom_torsion_site_symmetry_4
    _geom_torsion
    _geom_torsion_publ_flag
    C121 P1 C1 C2 . . . . -177.0(3) no
    C111 P1 C1 C2 . . . . -57.8(4) no
    C131 P1 C1 C2 . . . . 63.2(4) no
    C121 P1 C1 Au1 . . . . 58.0(3) no
    C111 P1 C1 Au1 . . . . 177.18(19) no
    C131 P1 C1 Au1 . . . . -61.8(3) no
    H132 Au1 C1 C2 . . . . -99.3 no
    H1 Au1 C1 C2 5_566 . . . 101.2 no
    H132 Au1 C1 P1 . . . . 27.9 no
    H1 Au1 C1 P1 5_566 . . . -131.6 no
    P1 C1 C2 C3 . . . . 108.3(4) no
    Au1 C1 C2 C3 . . . . -127.6(4) no
    P1 C1 C2 C7 . . . . -74.1(5) no
    Au1 C1 C2 C7 . . . . 50.0(5) no
    C7 C2 C3 C4 . . . . -1.0(7) no
    C1 C2 C3 C4 . . . . 176.6(4) no
    C2 C3 C4 C5 . . . . 0.4(7) no
    C2 C3 C4 C8 . . . . -179.5(5) no
    C3 C4 C5 C6 . . . . 0.7(8) no
    C8 C4 C5 C6 . . . . -179.4(5) no
    C4 C5 C6 C7 . . . . -1.1(8) no
    C5 C6 C7 C2 . . . . 0.5(7) no
    C3 C2 C7 C6 . . . . 0.6(7) no
    C1 C2 C7 C6 . . . . -177.0(4) no
    H132 Au1 C11 C12 . . . . 12.5 no
    H1 Au1 C11 C12 5_566 . . . 173.6 no
    H132 Au1 C11 C16 . . . . -173.8 no
    H1 Au1 C11 C16 5_566 . . . -12.7 no
    C16 C11 C12 C13 . . . . -0.1(6) no
    Au1 C11 C12 C13 . . . . 174.2(3) no
    C16 C11 C12 F12 . . . . 180.0(4) no
    Au1 C11 C12 F12 . . . . -5.7(6) no
    F12 C12 C13 F13 . . . . -0.7(6) no
    C11 C12 C13 F13 . . . . 179.4(4) no
    F12 C12 C13 C14 . . . . 179.6(4) no
    C11 C12 C13 C14 . . . . -0.3(7) no
    F13 C13 C14 F14 . . . . 0.1(6) no
    C12 C13 C14 F14 . . . . 179.8(4) no
    F13 C13 C14 C15 . . . . -179.2(4) no
    C12 C13 C14 C15 . . . . 0.5(7) no
    F14 C14 C15 F15 . . . . 1.9(6) no
    C13 C14 C15 F15 . . . . -178.8(4) no
    F14 C14 C15 C16 . . . . -179.7(4) no
    C13 C14 C15 C16 . . . . -0.4(7) no
    F15 C15 C16 F16 . . . . -0.7(6) no
    C14 C15 C16 F16 . . . . -179.1(4) no
    F15 C15 C16 C11 . . . . 178.4(4) no
    C14 C15 C16 C11 . . . . 0.0(7) no
    C12 C11 C16 F16 . . . . 179.3(4) no
    Au1 C11 C16 F16 . . . . 5.0(6) no
    C12 C11 C16 C15 . . . . 0.3(6) no
    Au1 C11 C16 C15 . . . . -174.1(3) no
    C23 O1 C22 C21 . . . . 177.0(4) no
    C22 O1 C23 C24 . . . . 177.8(4) no
    C1 P1 C111 C116 . . . . -125.8(4) no
    C121 P1 C111 C116 . . . . -6.0(4) no
    C131 P1 C111 C116 . . . . 109.1(4) no
    C1 P1 C111 C112 . . . . 53.6(4) no
    C121 P1 C111 C112 . . . . 173.4(3) no
    C131 P1 C111 C112 . . . . -71.5(4) no
    C116 C111 C112 C113 . . . . -0.1(6) no
    P1 C111 C112 C113 . . . . -179.5(3) no
    C111 C112 C113 C114 . . . . 1.1(6) no
    C112 C113 C114 C115 . . . . -1.5(7) no
    C113 C114 C115 C116 . . . . 1.0(7) no
    C112 C111 C116 C115 . . . . -0.4(6) no
    P1 C111 C116 C115 . . . . 179.0(3) no
    C114 C115 C116 C111 . . . . 0.0(7) no
    C1 P1 C121 C126 . . . . -147.8(4) no
    C111 P1 C121 C126 . . . . 89.0(4) no
    C131 P1 C121 C126 . . . . -24.7(4) no
    C1 P1 C121 C122 . . . . 36.0(4) no
    C111 P1 C121 C122 . . . . -87.2(4) no
    C131 P1 C121 C122 . . . . 159.1(4) no
    C126 C121 C122 C123 . . . . 0.7(7) no
    P1 C121 C122 C123 . . . . 176.9(4) no
    C121 C122 C123 C124 . . . . 0.4(7) no
    C122 C123 C124 C125 . . . . -1.0(7) no
    C123 C124 C125 C126 . . . . 0.7(7) no
    C124 C125 C126 C121 . . . . 0.3(7) no
    C122 C121 C126 C125 . . . . -1.0(6) no
    P1 C121 C126 C125 . . . . -177.3(3) no
    C1 P1 C131 C132 . . . . 56.4(4) no
    C121 P1 C131 C132 . . . . -63.6(4) no
    C111 P1 C131 C132 . . . . -178.2(3) no
    C1 P1 C131 C136 . . . . -124.7(4) no
    C121 P1 C131 C136 . . . . 115.3(4) no
    C111 P1 C131 C136 . . . . 0.7(4) no
    C136 C131 C132 C133 . . . . 1.7(6) no
    P1 C131 C132 C133 . . . . -179.4(3) no
    C131 C132 C133 C134 . . . . -1.4(7) no
    C132 C133 C134 C135 . . . . 0.1(7) no
    C133 C134 C135 C136 . . . . 0.8(7) no
    C134 C135 C136 C131 . . . . -0.5(7) no
    C132 C131 C136 C135 . . . . -0.8(6) no
    P1 C131 C136 C135 . . . . -179.7(3) no
data_global
_journal_data_validation_number     ?
_journal_date_recd_electronic     2009-10-05
_journal_date_accepted     2009-10-11
_journal_name_full     'Acta Crystallographica, Section E'
_journal_year     2009
_journal_volume     65
_journal_issue     11
_journal_page_first     m1373
_journal_page_last     m1373
_journal_paper_category     QM
_journal_coeditor_code     NG2660
_publ_contact_author_name     'Raubenheimer, Helgard G.'
_publ_contact_author_address
;Department of Chemistry and Polymer Science,
 University of Stellenbosch,
 Private Bag X1, Matieland, 7602,
 South Africa
;
_publ_contact_author_email     hgr@sun.ac.za
_publ_contact_author_fax     27(21)808x3849
_publ_contact_author_phone     27(21)808x3850
_publ_section_title
;\
[(3-Methylphenyl)(triphenylphosphonio)methanide-\
\k<i>C</i>](pentafluorophenyl-\k<i>C</i>)gold(I) diethyl ether solvate
;
loop_
    _publ_author_name
    _publ_author_address
    'Christoph E. Strasser'
;Department of Chemistry and Polymer Science,
 University of Stellenbosch,
 Private Bag X1, Matieland 7602,
 South Africa
;
    'Karolien Coetzee'
;Department of Chemistry and Polymer Science,
 University of Stellenbosch,
 Private Bag X1, Matieland 7602,
 South Africa
;
    'Stephanie Cronje'
;Department of Chemistry and Polymer Science,
 University of Stellenbosch,
 Private Bag X1, Matieland 7602,
 South Africa
;
    'Helgard G. Raubenheimer'
;Department of Chemistry and Polymer Science,
 University of Stellenbosch,
 Private Bag X1, Matieland 7602,
 South Africa
;
