# Supplementary material for: [(3-Methylphenyl)(triphenylphosphonio)methanide-κC]triphenyl­phospho­rane}(penta­fluoro­phenyl-κC)gold(I) diethyl ether solvate
Source: Acta Crystallogr Sect E Struct Rep Online. 2009 Oct 17;65(Pt 11):m1373. doi: 10.1107/S160053680904152X (PMC2971244; doi:10.1107/S160053680904152X)
Supplement: Supplementary file 2 [file e-65-m1373-Isup2.hkl]

# 
# h,k,l, Fc-squared, Fo-squared, sigma(Fo-squared) and status flag 
# 
data_I
_shelx_title 'I in Pbca' 
_shelx_refln_list_code          4 
_shelx_F_calc_maximum      922.11 
_exptl_crystal_F_000      3168.00 
_reflns_d_resolution_high  0.7504 
 
loop_ 
 _symmetry_equiv_pos_as_xyz 
 'x, y, z' 
 '-x+1/2, -y, z+1/2' 
 'x+1/2, -y+1/2, -z' 
 '-x, y+1/2, -z+1/2' 
 '-x, -y, -z' 
 'x-1/2, y, -z-1/2' 
 '-x-1/2, y-1/2, z' 
 'x, -y-1/2, z-1/2' 
 
_cell_length_a    21.4958 
_cell_length_b    12.4634 
_cell_length_c    23.3126 
_cell_angle_alpha  90.000 
_cell_angle_beta   90.000 
_cell_angle_gamma  90.000 
 
_shelx_F_squared_multiplier     1.000 
 
loop_ 
 _refln_index_h 
 _refln_index_k 
 _refln_index_l 
 _refln_F_squared_calc 
 _refln_F_squared_meas 
 _refln_F_squared_sigma 
 _refln_observed_status 
   2   0   0    23245.58    24111.51    494.17 o 
   4   0   0   620680.19   713183.19  12734.84 o 
   6   0   0    78909.69    88423.17   1697.82 o 
   8   0   0   162308.67   181025.16   3378.20 o 
  10   0   0   106091.21   110420.66   2715.94 o 
  12   0   0    46531.80    47063.21   1388.66 o 
  14   0   0     1262.76     1827.65    321.24 o 
  16   0   0    71011.84    70681.13   2373.71 o 
  18   0   0      411.46      271.17    310.73 o 
  20   0   0    52924.29    55961.88   2689.34 o 
  22   0   0    88216.01    90474.02   3919.37 o 
  24   0   0    13526.55    17591.65   1628.27 o 
  26   0   0    41064.00    41886.70   2585.37 o 
   2   1   0    68569.43    77667.51   1443.84 o 
   4   1   0     5762.90     6499.99    172.85 o 
   6   1   0    39469.41    41587.44    685.90 o 
   8   1   0   167038.58   191313.25   2773.60 o 
  10   1   0     7176.39     8151.96    395.33 o 
  12   1   0    52674.79    53123.86    937.28 o 
  14   1   0    35600.46    35943.13    727.91 o 
  16   1   0    41390.71    43731.35   1013.89 o 
  18   1   0     1712.33     1966.85    279.69 o 
  20   1   0    11093.71     9903.86   1107.02 o 
  22   1   0     3381.11     2793.42    563.06 o 
  24   1   0     4103.94     5060.71    713.35 o 
  26   1   0      133.52     1289.75    553.35 o 
   0   2   0    55228.76    52922.07   1253.49 o 
   2   2   0      253.31      327.71     77.10 o 
   4   2   0    42852.15    48686.87    993.81 o 
   6   2   0   109975.98   126963.16   2085.65 o 
   8   2   0      413.46      375.25    102.04 o 
  10   2   0    81067.06    86081.72   1368.28 o 
  12   2   0    29263.90    28211.82    814.21 o 
  14   2   0    26555.88    26762.56   1016.14 o 
  16   2   0    31297.28    32452.79    832.26 o 
  18   2   0     5105.59     5131.80    448.63 o 
  20   2   0    22590.15    22445.71   1105.65 o 
  22   2   0     4634.24     3905.70    742.66 o 
  24   2   0     6432.51     5914.19    772.60 o 
  26   2   0     8031.42     9184.45    972.56 o 
   2   3   0   407105.53   446245.97   8012.28 o 
   4   3   0   157552.30   170620.70   3173.15 o 
   6   3   0    51495.01    57868.33   1221.14 o 
   8   3   0   176992.05   185729.91   3038.07 o 
  10   3   0      975.29     1334.89    169.28 o 
  12   3   0   169066.09   180802.64   3035.53 o 
  14   3   0    77615.34    77936.77   1491.64 o 
  16   3   0     7162.79     8216.75    496.05 o 
  18   3   0    26850.36    27738.28    943.38 o 
  20   3   0    11211.18    11807.15    837.66 o 
  22   3   0    25475.88    28640.24   1707.64 o 
  24   3   0    39931.87    40865.00   1725.66 o 
  26   3   0      956.13     1397.53    585.54 o 
   0   4   0    55524.74    58641.75   1482.48 o 
   2   4   0     1752.60     1616.42    134.31 o 
   4   4   0     3423.42     3583.99    216.78 o 
   6   4   0    20784.73    21844.03    597.60 o 
   8   4   0     3043.05     3440.78    432.03 o 
  10   4   0    22030.57    22996.00    693.41 o 
  12   4   0    11278.57    10946.91    625.61 o 
  14   4   0      587.92      963.98    240.83 o 
  16   4   0    14514.26    14453.63    902.43 o 
  18   4   0       57.59     -196.46    238.31 o 
  20   4   0      320.21      663.77    372.74 o 
  22   4   0     5415.40     6829.40    748.44 o 
  24   4   0     4308.73     4728.60    939.46 o 
  26   4   0      790.71      486.90    520.45 o 
   2   5   0   167850.83   183129.63   2948.87 o 
   4   5   0    96469.50   103013.55   2034.70 o 
   6   5   0    85189.88    92070.08   2186.25 o 
   8   5   0    97638.92    94361.03   1953.99 o 
  10   5   0     6246.98     6283.34    372.45 o 
  12   5   0    70670.42    69018.13   1454.08 o 
  14   5   0    19881.81    20302.70   1261.94 o 
  16   5   0     2499.08     2561.05    673.44 o 
  18   5   0    47008.64    45656.69   1306.73 o 
  20   5   0     6428.01     5894.16    539.46 o 
  22   5   0     8176.74     9058.27    827.85 o 
  24   5   0    18366.23    17891.53   2166.23 o 
  26   5   0      568.67      459.52    748.23 o 
   0   6   0   289576.56   298246.59   6783.58 o 
   2   6   0    59856.54    60986.80   1148.35 o 
   4   6   0   118420.63   123263.42   2089.11 o 
   6   6   0    51172.32    51068.60   1170.02 o 
   8   6   0    38925.47    37842.35    963.63 o 
  10   6   0   120599.09   122854.11   3240.89 o 
  12   6   0    28167.85    25768.73    689.21 o 
  14   6   0    10285.28    12050.05    856.30 o 
  16   6   0    80817.57    83425.59   1974.30 o 
  18   6   0      182.48      289.71    289.64 o 
  20   6   0    66457.41    66981.54   2617.69 o 
  22   6   0    24915.92    23305.70   1223.03 o 
  24   6   0     8335.71     7765.39   1239.31 o 
   2   7   0     1485.57     1796.12    226.26 o 
   4   7   0     6165.68     7041.47    332.03 o 
   6   7   0      100.07      291.40    192.45 o 
   8   7   0     2037.69     2401.77    268.81 o 
  10   7   0       38.93     -172.79    172.79 o 
  12   7   0     5518.51     4552.21    388.36 o 
  14   7   0     4030.42     4375.69    413.33 o 
  16   7   0      347.24      428.77    282.67 o 
  18   7   0     2307.89     1507.03    468.81 o 
  20   7   0        1.45      651.52    424.93 o 
  22   7   0     2364.94     3495.12    897.68 o 
  24   7   0        7.55       93.76    629.40 o 
   0   8   0   224378.80   237650.94   7031.56 o 
   2   8   0     5251.02     5032.34    287.82 o 
   4   8   0   152021.70   154919.72   3404.61 o 
   6   8   0    79513.78    80426.62   1511.52 o 
   8   8   0     2861.69     3092.63    366.40 o 
  10   8   0    69828.82    61687.05   2184.80 o 
  12   8   0    17938.37    16998.86   1499.24 o 
  14   8   0     9791.69     9435.84    734.86 o 
  16   8   0    78453.11    73763.85   2325.35 o 
  18   8   0     3323.38     3078.18    571.14 o 
  20   8   0    29754.18    30878.06   1712.28 o 
  22   8   0    21607.94    19049.12   1721.10 o 
  24   8   0     7547.21     8393.86   1318.21 o 
   2   9   0    37654.66    34196.71    987.90 o 
   4   9   0    48974.44    49192.66   1279.29 o 
   6   9   0     6968.26     6804.06    432.68 o 
   8   9   0   120585.24   120949.93   2570.77 o 
  10   9   0     2270.90     2031.16    630.33 o 
  12   9   0   112129.68   112148.34   3732.77 o 
  14   9   0    25981.75    25323.09   1172.42 o 
  16   9   0     4853.52     5105.45    660.65 o 
  18   9   0    34415.16    32423.48   1447.13 o 
  20   9   0     1776.91     1953.41    566.28 o 
  22   9   0     6894.30     6707.11   1166.90 o 
   0  10   0     2006.76     1396.19    573.70 o 
   2  10   0      942.69      681.71    554.21 o 
   4  10   0     1279.36     1628.27    407.23 o 
   6  10   0     4607.33     5261.30    446.64 o 
   8  10   0     6021.11     5895.13    539.87 o 
  10  10   0      370.64     1014.29    397.22 o 
  12  10   0     1613.90     1797.06    348.33 o 
  14  10   0     2148.96     2252.02    571.38 o 
  16  10   0      719.35      551.88    456.77 o 
  18  10   0     1142.36     -193.84    461.26 o 
  20  10   0      265.92      467.11    529.14 o 
  22  10   0      246.17      661.89    700.88 o 
   2  11   0    66309.76    68112.22   2203.89 o 
   4  11   0    22596.08    22492.93   1437.04 o 
   6  11   0    15499.32    15840.88   1365.09 o 
   8  11   0    54125.81    55570.93   1924.96 o 
  10  11   0    10333.45    10362.83   1211.46 o 
  12  11   0    30053.46    29674.66   1956.90 o 
  14  11   0    21295.91    19102.15    859.82 o 
  16  11   0     3934.83     5984.29    586.35 o 
  18  11   0    23005.03    26936.12   2046.02 o 
  20  11   0     5206.53     5016.62   1389.23 o 
   0  12   0    77171.72    80217.02   3621.37 o 
   2  12   0     5588.57     5939.87    719.68 o 
   4  12   0    15025.50    15539.27   1002.33 o 
   6  12   0    29787.34    29118.71   1325.77 o 
   8  12   0     2940.19     2728.67    575.82 o 
  10  12   0    19223.31    19088.00   1266.69 o 
  12  12   0    25320.88    24846.87   1255.13 o 
  14  12   0     9907.33     7765.39   1234.66 o 
  16  12   0    27511.29    28491.05   2078.51 o 
  18  12   0      401.45     2201.97    900.47 o 
   2  13   0     5753.04     5351.34    754.61 o 
   4  13   0     4179.38     4026.06    719.45 o 
   6  13   0     3366.60     3246.55    974.27 o 
   8  13   0    10574.44    11771.93   2946.49 o 
  10  13   0     1485.03     1720.62    564.47 o 
  12  13   0     4008.50     4162.27    679.72 o 
  14  13   0     1200.07     1713.68    769.58 o 
  16  13   0       75.12     -683.24    683.24 o 
   0  14   0    59572.97    61091.78   3214.77 o 
   2  14   0     1495.24     2585.03    643.77 o 
   4  14   0    27088.71    28556.93   1461.57 o 
   6  14   0    45973.69    45954.51   1897.57 o 
   8  14   0     3408.23     2320.44    616.78 o 
  10  14   0    41950.18    46287.88   1905.27 o 
  12  14   0    13342.69    12410.05   1165.04 o 
   2  15   0    14283.39    13137.17   2490.22 o 
   4  15   0     8691.41     7694.88    933.43 o 
   6  15   0     1599.06     2705.39    694.38 o 
   8  15   0    17050.20    16925.42   1493.20 o 
  10  15   0       82.59      684.17    739.87 o 
  12  15   0     7223.55     5937.53   1174.32 o 
   1   1   1   221186.61   253448.88   3210.45 o 
   2   1   1     3638.21     3394.93     88.78 o 
   3   1   1    46857.24    48565.54    584.30 o 
   4   1   1     9192.22     9837.98    231.37 o 
   5   1   1   338048.41   378391.38   3741.35 o 
   6   1   1     2775.91     3427.82    104.64 o 
   7   1   1    70522.61    77011.16    839.63 o 
   8   1   1    17341.79    18781.33    284.12 o 
   9   1   1    71630.70    79149.08    883.01 o 
  10   1   1     1511.55     1791.72    103.42 o 
  11   1   1   105607.45   110084.67   1208.15 o 
  12   1   1     9896.67    10447.40    230.90 o 
  13   1   1     2847.32     3342.39    147.25 o 
  14   1   1     6688.10     7212.47    230.95 o 
  15   1   1    85135.16    83777.39   1182.83 o 
  16   1   1     3461.88     3682.07    217.26 o 
  17   1   1    54897.16    57236.27    881.15 o 
  18   1   1     6442.62     7097.68    357.60 o 
  19   1   1    13252.81    13703.28    512.73 o 
  20   1   1       88.85     -223.20    223.20 o 
  21   1   1    68371.89    71058.02   1615.47 o 
  22   1   1     1591.50     1218.82    329.17 o 
  23   1   1     1235.75     1414.82    354.59 o 
  24   1   1     3752.45     3893.52    470.85 o 
  25   1   1    31339.76    32893.11   1098.81 o 
  26   1   1        3.73      318.29    389.65 o 
  27   1   1     9279.67    10091.16    727.33 o 
   0   2   1      271.15      280.27     50.27 o 
   1   2   1    17535.80    19452.32    263.38 o 
   2   2   1     3779.80     3363.08    138.45 o 
   3   2   1   191625.09   219611.19   2824.26 o 
   4   2   1      651.15      670.79     80.52 o 
   5   2   1     8743.15     9735.29    214.06 o 
   6   2   1    14014.46    13627.20    254.29 o 
   7   2   1   123380.39   127154.83   1406.35 o 
   8   2   1     1444.95     1920.47    101.49 o 
   9   2   1   140663.39   150335.75   1581.74 o 
  10   2   1    13544.13    13419.67    252.00 o 
  11   2   1    36939.95    39423.66    521.88 o 
  12   2   1     4288.47     4326.49    158.22 o 
  13   2   1    74365.62    76263.18    906.45 o 
  14   2   1     3776.05     3874.79    186.79 o 
  15   2   1      514.34      621.92    142.64 o 
  16   2   1    18461.40    18308.67    421.97 o 
  17   2   1    27375.79    27864.24    592.85 o 
  18   2   1       56.70      347.01    167.59 o 
  19   2   1    42722.81    43831.88    993.07 o 
  20   2   1    10172.01    10814.59    559.90 o 
  21   2   1      223.74      247.44    275.36 o 
  22   2   1      940.27     1270.40    341.47 o 
  23   2   1    18465.85    18332.16    798.49 o 
  24   2   1      548.30      426.92    462.40 o 
  25   2   1     8588.59     9073.24    690.86 o 
  26   2   1      861.70      835.71    379.27 o 
  27   2   1    11880.93    13214.77    802.07 o 
   1   3   1    13731.91    14528.59    272.09 o 
   2   3   1    18592.19    21559.19    333.70 o 
   3   3   1      186.34      161.92     72.86 o 
   4   3   1     5608.99     5924.68    199.76 o 
   5   3   1     6533.18     6662.33    274.90 o 
   6   3   1    12514.52    13350.46    303.70 o 
   7   3   1     1587.56     1645.45    126.01 o 
   8   3   1       17.96      357.55    174.95 o 
   9   3   1       69.26      181.40     80.70 o 
  10   3   1    10720.30    11322.52    287.13 o 
  11   3   1      208.20      246.55     95.43 o 
  12   3   1      251.94      534.18    104.62 o 
  13   3   1     1703.42     2123.54    142.75 o 
  14   3   1     2138.53     2528.50    178.50 o 
  15   3   1    13861.24    14529.90    491.44 o 
  16   3   1     1745.24     1754.44    198.38 o 
  17   3   1       50.26      125.42    152.87 o 
  18   3   1     1036.26      861.56    295.67 o 
  19   3   1      183.34      542.26    218.39 o 
  20   3   1      402.98      400.75    234.45 o 
  21   3   1     3355.91     3387.57    483.84 o 
  22   3   1      199.76      369.18    469.99 o 
  23   3   1      176.23      104.13    295.97 o 
  24   3   1      165.89      410.78    324.44 o 
  25   3   1     1169.47      913.72    380.56 o 
  26   3   1       24.93      215.83    362.18 o 
  27   3   1     2227.03     2073.70    646.17 o 
   0   4   1    55028.29    55002.42   1126.97 o 
   1   4   1    54230.72    55661.48    696.46 o 
   2   4   1     1224.60     1236.81     94.61 o 
   3   4   1   172767.72   183564.48   2230.87 o 
   4   4   1     7696.53     7619.93    277.05 o 
   5   4   1     5574.17     5621.63    220.01 o 
   6   4   1    11644.46    13402.79    329.08 o 
   7   4   1   143438.66   152833.19   2082.56 o 
   8   4   1      481.16      829.27    124.36 o 
   9   4   1   119643.01   124819.69   1626.48 o 
  10   4   1     4942.62     5266.05    192.63 o 
  11   4   1    13743.59    13176.06    305.28 o 
  12   4   1     7491.28     7022.46    235.11 o 
  13   4   1   137393.56   134521.48   1670.96 o 
  14   4   1     5945.43     6516.53    270.60 o 
  15   4   1      514.77      502.97    167.34 o 
  16   4   1     4490.43     4502.93    289.76 o 
  17   4   1    28017.66    28079.40    976.31 o 
  18   4   1     1005.97     1066.98    312.56 o 
  19   4   1    39554.20    38371.74    922.42 o 
  20   4   1     2023.99     2068.38    301.79 o 
  21   4   1      145.91      486.02    277.96 o 
  22   4   1     1222.40      916.46    313.50 o 
  23   4   1    39565.37    39776.97   1169.40 o 
  24   4   1     2123.17     1839.03    396.22 o 
  25   4   1    15709.09    14956.46   1298.64 o 
  26   4   1     2943.38     3677.36    496.72 o 
  27   4   1    11359.91    13510.01   1128.84 o 
   1   5   1    39295.69    39365.95    582.49 o 
   2   5   1    13280.07    15313.15    414.47 o 
   3   5   1    16648.39    16930.95    318.56 o 
   4   5   1     5037.14     5492.89    177.65 o 
   5   5   1   106716.90   106947.40   1499.21 o 
   6   5   1     9755.67    10533.23    286.88 o 
   7   5   1    31268.07    32715.82    591.11 o 
   8   5   1     2026.21     1640.64    154.32 o 
   9   5   1     6307.72     6680.00    257.05 o 
  10   5   1      367.91      583.49    121.69 o 
  11   5   1    53525.18    54340.11    846.99 o 
  12   5   1     3910.70     3986.48    271.69 o 
  13   5   1      442.90      373.76    123.19 o 
  14   5   1      474.43      479.18    147.69 o 
  15   5   1    44883.08    44834.50   1308.02 o 
  16   5   1      656.93      686.59    196.32 o 
  17   5   1    27617.80    27417.17    662.65 o 
  18   5   1      823.67     1188.06    233.57 o 
  19   5   1     4963.09     5598.68    358.09 o 
  20   5   1     1478.98     1257.45    276.44 o 
  21   5   1    31099.95    32005.14    986.28 o 
  22   5   1      443.74      577.86    306.65 o 
  23   5   1       25.05      -46.34    293.73 o 
  24   5   1     1954.83     3303.58    446.55 o 
  25   5   1    10651.63    11877.33    722.95 o 
  26   5   1      295.73      323.06    749.15 o 
  27   5   1     5421.32     5294.21   1178.97 o 
   0   6   1    30599.04    32896.20    707.74 o 
   1   6   1    30759.41    32251.13    491.93 o 
   2   6   1      455.82      700.19     90.01 o 
   3   6   1    12029.42    12466.20    248.75 o 
   4   6   1     2568.30     2641.57    158.04 o 
   5   6   1     3922.68     3816.25    170.19 o 
   6   6   1      367.88      456.11    112.14 o 
   7   6   1    22021.07    22788.39    474.19 o 
   8   6   1      240.55      111.39    115.62 o 
   9   6   1    15438.54    16216.60    462.76 o 
  10   6   1     5351.51     5813.98    264.10 o 
  11   6   1     8314.60     8451.50    319.76 o 
  12   6   1     3155.69     3126.09    210.23 o 
  13   6   1    17576.03    17377.16    402.88 o 
  14   6   1      282.19      404.60    153.01 o 
  15   6   1      940.86     1507.35    213.26 o 
  16   6   1     1514.84     1984.34    246.75 o 
  17   6   1     8619.78     9276.66    466.91 o 
  18   6   1     1313.72     1724.92    272.95 o 
  19   6   1     1883.95     2670.89    288.17 o 
  20   6   1     1176.07     1531.48    290.15 o 
  21   6   1      127.22      195.32    296.28 o 
  22   6   1      597.84     1336.01    401.85 o 
  23   6   1     4144.36     3856.98    533.93 o 
  24   6   1      829.60     1534.75    534.33 o 
  25   6   1     1547.97     1717.51    667.00 o 
   1   7   1   208920.14   223425.88   2606.25 o 
   2   7   1    16558.90    16815.23    357.10 o 
   3   7   1    32988.55    32781.21    513.38 o 
   4   7   1     7354.23     7822.29    221.75 o 
   5   7   1   113634.17   112599.52   1389.28 o 
   6   7   1      195.68      286.60    105.01 o 
   7   7   1    37688.98    37647.11    746.51 o 
   8   7   1    27420.50    27680.75    567.23 o 
   9   7   1    85815.08    87349.20   1343.31 o 
  10   7   1      808.48      764.08    160.83 o 
  11   7   1    77174.95    76792.71   1392.09 o 
  12   7   1     7655.60     8178.31    336.36 o 
  13   7   1     2032.56     1823.53    240.01 o 
  14   7   1     7287.02     7909.15    367.66 o 
  15   7   1    72887.34    72854.67   1392.95 o 
  16   7   1     3174.20     3272.22    320.69 o 
  17   7   1    32152.36    30369.95    811.73 o 
  18   7   1     2636.14     3055.08    340.00 o 
  19   7   1    16033.60    16592.39    728.57 o 
  20   7   1       87.46      -14.35    310.54 o 
  21   7   1    55882.51    54751.10   1646.41 o 
  22   7   1     1473.59     2028.97    836.88 o 
  23   7   1     2204.99     2007.73    578.09 o 
  24   7   1     2561.25     2017.78    596.53 o 
   0   8   1    20581.67    21193.85    577.77 o 
   1   8   1    18692.45    17950.06    384.74 o 
   2   8   1       49.15      131.92     97.65 o 
   3   8   1    27455.73    26551.89    472.00 o 
   4   8   1     1532.60     2311.45    431.91 o 
   5   8   1       15.44      -12.86     92.58 o 
   6   8   1     2165.16     2279.13    176.96 o 
   7   8   1    43463.48    42967.53    865.08 o 
   8   8   1     5802.41     5887.25    375.65 o 
   9   8   1    25679.99    26661.26    731.89 o 
  10   8   1     3391.25     3818.01    288.68 o 
  11   8   1     6842.43     7328.48    373.24 o 
  12   8   1      387.20      494.86    229.91 o 
  13   8   1    23027.74    21484.26    628.14 o 
  14   8   1       26.83     -131.50    215.97 o 
  15   8   1      228.00      122.24    242.93 o 
  16   8   1     1169.75     1651.89    330.73 o 
  17   8   1    13536.92    15388.26    690.09 o 
  18   8   1     1094.22      818.21    425.80 o 
  19   8   1     3575.46     3906.97    447.74 o 
  20   8   1      629.78     1165.95    398.14 o 
  21   8   1      148.81      223.88    361.88 o 
  22   8   1      406.60      560.27    491.20 o 
  23   8   1     6955.44     8348.99   1139.98 o 
  24   8   1      297.02      -30.85    483.73 o 
   1   9   1    33233.35    31778.48    664.81 o 
   2   9   1      588.69      803.09    150.28 o 
   3   9   1     8633.01     8032.33    385.52 o 
   4   9   1     1938.94     2064.49    211.41 o 
   5   9   1    49735.97    48783.95    884.72 o 
   6   9   1      101.56      153.37    128.20 o 
   7   9   1     3107.69     3740.74    234.49 o 
   8   9   1     5007.44     5792.68    303.03 o 
   9   9   1    13687.64    12444.84    528.34 o 
  10   9   1       18.42      286.78    187.16 o 
  11   9   1    15471.02    16064.21    736.84 o 
  12   9   1     7352.90     7021.65    588.09 o 
  13   9   1       55.62      252.33    244.62 o 
  14   9   1     1895.37     2466.57    347.72 o 
  15   9   1     5201.08     5586.98    472.31 o 
  16   9   1      522.52      412.29    287.87 o 
  17   9   1    16879.93    16639.39    737.05 o 
  18   9   1     1181.73     1879.59    502.47 o 
  19   9   1      346.75      715.47    327.19 o 
  20   9   1      174.57      490.33    446.98 o 
  21   9   1    14847.39    13853.85   1247.33 o 
  22   9   1      926.77     1163.47    509.61 o 
  23   9   1      600.50      345.02    734.76 o 
   0  10   1    24381.65    22847.26   2762.22 o 
   1  10   1     7552.00     7084.69    483.98 o 
   2  10   1      881.26      769.20    256.79 o 
   3  10   1    77738.29    79915.49   1490.73 o 
   4  10   1    10635.59    10176.23    447.41 o 
   5  10   1    17609.64    16726.22    554.39 o 
   6  10   1     5591.50     5468.49    359.47 o 
   7  10   1    55901.33    52948.29   1242.86 o 
   8  10   1    19266.83    19695.25    497.12 o 
   9  10   1    74572.19    71679.96   1143.36 o 
  10  10   1     3608.65     3498.42    280.86 o 
  11  10   1    22034.03    21007.75    578.68 o 
  12  10   1     1129.65     1672.40    305.90 o 
  13  10   1    83346.47    81694.52   1569.45 o 
  14  10   1      152.92     -301.57    301.57 o 
  15  10   1      441.60      641.25    344.99 o 
  16  10   1     4769.82     4737.23    474.56 o 
  17  10   1    31251.45    31708.06   1025.07 o 
  18  10   1      382.33      210.79    316.59 o 
  19  10   1    15604.54    15604.55    778.89 o 
  20  10   1     2713.38     3084.72    509.88 o 
  21  10   1      713.76     1350.44    440.90 o 
  22  10   1     3290.47     3196.79    658.27 o 
   1  11   1     9883.71     8745.31    639.67 o 
   2  11   1      554.53       62.23    251.20 o 
   3  11   1    10500.83    10445.57    565.37 o 
   4  11   1     1324.54     1640.42    321.33 o 
   5  11   1    15965.07    16476.43    679.08 o 
   6  11   1      707.01      588.11    276.44 o 
   7  11   1     1455.46     1861.75    329.04 o 
   8  11   1     4223.06     4581.51    432.57 o 
   9  11   1     4741.38     4456.78    493.87 o 
  10  11   1     4802.21     4838.57    378.63 o 
  11  11   1     1140.22      913.05    255.30 o 
  12  11   1      353.97      645.40    280.22 o 
  13  11   1      440.96       26.23    254.99 o 
  14  11   1      149.60      -24.24    260.39 o 
  15  11   1     4132.18     4504.56    459.21 o 
  16  11   1      304.67      479.26    309.93 o 
  17  11   1     2568.97     2751.04    523.80 o 
  18  11   1      124.63      346.62    348.62 o 
  19  11   1       93.55      320.67    401.08 o 
  20  11   1      337.82     1140.52    532.67 o 
  21  11   1     3944.18     4310.63    764.98 o 
   0  12   1     1285.58     1655.56    467.42 o 
   1  12   1     1947.20     2241.02    375.31 o 
   2  12   1      715.99      841.45    314.44 o 
   3  12   1    35205.82    34502.46   1047.00 o 
   4  12   1     1883.79     2121.73    360.56 o 
   5  12   1       63.23      288.56    280.02 o 
   6  12   1      179.42     -239.71    272.42 o 
   7  12   1    24802.03    24865.01    863.17 o 
   8  12   1     1362.30     2009.47    362.46 o 
   9  12   1    17174.12    17167.33    752.47 o 
  10  12   1     4208.18     4080.21    444.83 o 
  11  12   1     5628.84     5548.72    500.46 o 
  12  12   1     1222.37     1498.07    423.91 o 
  13  12   1    21729.66    21751.56   1562.31 o 
  14  12   1      973.90      565.76    556.06 o 
  15  12   1     1406.52     1106.59    536.26 o 
  16  12   1     1419.59     1141.90    560.88 o 
  17  12   1     5205.45     4977.95    792.67 o 
  18  12   1       36.37      160.05    630.33 o 
  19  12   1     8389.44     9414.39   1012.16 o 
   1  13   1    49220.19    49490.40   1355.39 o 
   2  13   1     3400.29     2658.76    442.32 o 
   3  13   1     3624.44     3305.62    438.98 o 
   4  13   1     1663.38     1829.79    378.74 o 
   5  13   1    54028.77    53066.13   1407.97 o 
   6  13   1     5220.02     6241.49    620.90 o 
   7  13   1     5128.07     5846.52    526.35 o 
   8  13   1     3631.72     3866.73    469.67 o 
   9  13   1    20941.33    20882.17    849.49 o 
  10  13   1     1736.59     2214.60    541.86 o 
  11  13   1    34781.67    34929.14   1213.35 o 
  12  13   1     5110.09     4986.54    513.44 o 
  13  13   1      605.77      -95.49    380.97 o 
  14  13   1     1922.50     1782.74    681.72 o 
  15  13   1    24260.55    25581.71   2958.09 o 
  16  13   1      414.98      427.96   1816.26 o 
  17  13   1    17342.14    14174.51   1670.98 o 
   0  14   1     2108.93     1536.92    589.37 o 
   1  14   1      111.87      149.66    341.00 o 
   2  14   1       74.14     -323.98    323.98 o 
   3  14   1      543.68      546.56    370.96 o 
   4  14   1      152.87     -318.40    318.40 o 
   5  14   1        5.37       23.98    336.26 o 
   6  14   1      102.77     -102.62    327.88 o 
   7  14   1      798.05      498.29    541.59 o 
   8  14   1     3677.77     3765.85    487.11 o 
   9  14   1     1207.67     1095.11    380.41 o 
  10  14   1      173.77      360.07    359.19 o 
  11  14   1      266.80      321.99    343.10 o 
  12  14   1        8.71      -97.51    409.01 o 
  13  14   1     1351.65     2073.55    502.33 o 
   1  15   1    21363.39    20692.99    964.68 o 
   2  15   1     2272.61     3300.25    518.80 o 
   3  15   1     2323.07     3112.17    508.05 o 
   4  15   1     1869.12     1845.73    457.17 o 
   5  15   1    25480.11    27067.50   1052.39 o 
   6  15   1      305.46      452.76    377.36 o 
   7  15   1     5578.10     5330.15    581.54 o 
   8  15   1     2452.45     3005.69    477.13 o 
   9  15   1    11775.78    12883.00    902.62 o 
  10  15   1      147.32     -193.53    522.21 o 
  11  15   1    11960.66    13704.66   1094.48 o 
  12  15   1     2135.48     2332.87    871.69 o 
   0   0   2   368451.88   401735.19   8761.82 o 
   1   0   2    43232.54    47495.18    838.80 o 
   2   0   2     2987.54     3312.59    133.99 o 
   3   0   2    94355.04   106344.54   1535.34 o 
   4   0   2   108564.86   117551.90   1699.05 o 
   5   0   2    92346.76   104496.81   1537.18 o 
   6   0   2   158395.28   177692.70   2556.99 o 
   7   0   2    60961.70    61891.09    987.16 o 
   8   0   2      877.35     1365.13    202.89 o 
   9   0   2   106133.96   116748.90   1772.62 o 
  10   0   2    84673.91    90449.15   1428.31 o 
  11   0   2    22339.77    21447.93    832.99 o 
  12   0   2    70700.31    75504.59   1257.81 o 
  13   0   2    80370.77    83244.28   2046.05 o 
  14   0   2    26506.63    27639.29    747.27 o 
  15   0   2      117.92      195.36    183.01 o 
  16   0   2   185703.83   189815.67   3283.94 o 
  17   0   2    77951.38    79290.32   1872.57 o 
  18   0   2    11765.92    10756.40    730.59 o 
  19   0   2     1241.29     1628.90    386.34 o 
  20   0   2   101873.14   104633.91   2412.89 o 
  21   0   2     2567.58     2845.47    538.85 o 
  22   0   2    30495.88    28111.33   1324.96 o 
  23   0   2     5255.67     6071.58   1434.25 o 
  24   0   2     8949.54    11409.98   1027.19 o 
  25   0   2    10946.88    13882.89   1077.58 o 
  26   0   2    23047.17    24847.36   1536.83 o 
  27   0   2     1130.78     1428.49    805.32 o 
   1   1   2    70292.55    76235.94    929.80 o 
   2   1   2      816.19      971.02     49.09 o 
   3   1   2    29352.68    29910.43    387.91 o 
   4   1   2     1907.37     1743.08    132.47 o 
   5   1   2      973.89     1143.71     84.86 o 
   6   1   2    12612.92    14049.21    237.55 o 
   7   1   2    12610.99    13832.14    246.00 o 
   8   1   2    40927.27    41631.47    543.64 o 
   9   1   2    28322.26    29808.61    432.89 o 
  10   1   2     9472.19    11243.98    243.80 o 
  11   1   2      199.42      226.12     88.84 o 
  12   1   2    18780.46    17694.73    389.04 o 
  13   1   2    12506.81    13492.84    430.26 o 
  14   1   2    12493.89    12333.10    296.47 o 
  15   1   2     1576.23     2117.24    189.62 o 
  16   1   2     2671.66     3076.04    207.94 o 
  17   1   2      543.29      424.00    212.63 o 
  18   1   2    17675.51    17508.24    748.11 o 
  19   1   2    14441.41    13478.09    479.83 o 
  20   1   2     1037.40      979.26    258.97 o 
  21   1   2     6874.60     5808.13    612.37 o 
  22   1   2     2843.79     2479.04    418.04 o 
  23   1   2      127.18      319.39    307.02 o 
  24   1   2     5057.76     5324.22    523.48 o 
  25   1   2     7565.45     7912.79    624.74 o 
  26   1   2       40.02      217.08    358.60 o 
  27   1   2      851.96     1279.47    424.71 o 
   0   2   2    54021.14    58273.84   1401.70 o 
   1   2   2      252.62      266.75     60.44 o 
   2   2   2     1026.92     1459.93     72.62 o 
   3   2   2    14894.87    15008.03    271.46 o 
   4   2   2    52565.44    57805.43    759.64 o 
   5   2   2     2544.12     2650.00    138.76 o 
   6   2   2    56435.86    60513.65    767.96 o 
   7   2   2    33068.89    34344.34    495.37 o 
   8   2   2      935.85      958.87     86.85 o 
   9   2   2     9745.72     9902.09    219.17 o 
  10   2   2    38814.38    39653.61    513.78 o 
  11   2   2     5593.01     6250.00    221.76 o 
  12   2   2    22842.28    23449.89    369.42 o 
  13   2   2    23578.76    22414.19    453.41 o 
  14   2   2     7530.31     7287.21    234.46 o 
  15   2   2       86.73      108.93    112.51 o 
  16   2   2    38042.89    37131.04    694.66 o 
  17   2   2      432.24      404.56    165.13 o 
  18   2   2     5434.87     4968.91    353.45 o 
  19   2   2     5159.42     5201.88    334.05 o 
  20   2   2    29138.27    27683.34    793.63 o 
  21   2   2      271.67      593.44    325.67 o 
  22   2   2     6951.76     7568.17    544.46 o 
  23   2   2     5505.48     4862.11    486.92 o 
  24   2   2     4334.01     3994.95    482.90 o 
  25   2   2      942.05     1229.46    383.87 o 
  26   2   2     9198.56     9199.95    685.39 o 
  27   2   2     1082.10     1509.60    446.52 o 
  28   2   2      990.44      297.99    811.35 o 
   1   3   2    46088.88    47960.68    682.29 o 
   2   3   2    60609.20    62619.83    759.67 o 
   3   3   2    25008.34    24942.31    384.37 o 
   4   3   2   114646.01   122719.84   1646.60 o 
   5   3   2   139139.02   146969.20   1964.34 o 
   6   3   2    22166.89    22586.04    389.32 o 
   7   3   2      479.23      563.23     94.54 o 
   8   3   2   103589.73   105386.16   1376.90 o 
   9   3   2    40912.09    45396.37    692.32 o 
  10   3   2    29666.98    31907.35    473.03 o 
  11   3   2     8581.44     8356.45    222.79 o 
  12   3   2   101565.20   104052.17   1242.74 o 
  13   3   2      846.38     1069.23    139.68 o 
  14   3   2    52628.41    52561.38    844.73 o 
  15   3   2    33659.97    34028.38    599.20 o 
  16   3   2     9659.27    10596.48    362.59 o 
  17   3   2    14315.79    14673.97    592.57 o 
  18   3   2    79440.34    79857.34   1710.72 o 
  19   3   2     2051.60     2454.96    264.98 o 
  20   3   2    10875.38    10256.66    502.32 o 
  21   3   2    18288.23    17994.56    649.47 o 
  22   3   2    14857.06    16248.55    725.14 o 
  23   3   2      209.65      434.86    302.16 o 
  24   3   2    21466.65    21500.34    887.67 o 
  25   3   2     9877.30    10297.38    678.50 o 
  26   3   2        2.80       67.89    340.04 o 
  27   3   2     5493.06     5044.37   1031.36 o 
  28   3   2    25662.12    26070.92   2117.50 o 
   0   4   2     2196.35     2215.97    243.33 o 
   1   4   2     1518.23     1657.51     90.43 o 
   2   4   2      798.75      807.86     78.70 o 
   3   4   2     1337.22     1600.27    103.30 o 
   4   4   2    56214.73    60495.23    969.69 o 
   5   4   2     3635.83     3993.57    165.18 o 
   6   4   2     8180.43     8534.91    248.48 o 
   7   4   2    18245.28    19257.67    482.18 o 
   8   4   2     2576.26     3281.71    165.34 o 
   9   4   2      587.23      531.72    111.62 o 
  10   4   2     2451.36     2683.98    169.76 o 
  11   4   2     5114.10     6252.67    215.40 o 
  12   4   2     3231.47     3636.62    181.80 o 
  13   4   2     8096.42     7755.31    284.27 o 
  14   4   2     2376.12     2757.80    202.22 o 
  15   4   2     1537.54     1736.98    207.41 o 
  16   4   2     9558.93     9706.23    387.15 o 
  17   4   2     1375.82     1945.10    238.20 o 
  18   4   2      161.09      331.12    189.27 o 
  19   4   2       89.73       24.72    206.85 o 
  20   4   2     1168.50     1130.92    268.61 o 
  21   4   2       52.10      189.01    240.34 o 
  22   4   2     1881.45     2403.12    385.81 o 
  23   4   2     1318.51     1906.69    371.50 o 
  24   4   2      739.59      934.08    504.02 o 
  25   4   2      313.75      658.69    358.46 o 
  26   4   2     3222.21     3711.09    502.43 o 
  27   4   2       51.40      302.53    546.79 o 
   1   5   2    54527.63    56751.26    727.33 o 
   2   5   2    41047.82    41636.14    564.60 o 
   3   5   2     1532.09     1669.81    103.67 o 
   4   5   2    53256.57    55640.96    783.39 o 
   5   5   2    38948.10    39171.19    706.17 o 
   6   5   2    11010.43    11219.89    294.86 o 
   7   5   2     5145.84     5976.60    224.77 o 
   8   5   2    76932.77    79087.98   1190.64 o 
   9   5   2     3704.76     3439.01    200.99 o 
  10   5   2     8767.20     9465.52    288.02 o 
  11   5   2    35638.57    36130.53    632.82 o 
  12   5   2    42083.39    41064.95   1017.09 o 
  13   5   2      622.74      619.88    150.83 o 
  14   5   2    37581.06    37666.66    690.17 o 
  15   5   2    18580.55    18029.56    824.60 o 
  16   5   2     1517.90     1297.94    215.92 o 
  17   5   2     6208.32     6284.07    388.35 o 
  18   5   2    36006.20    35784.37    992.99 o 
  19   5   2     7954.51     8112.57    452.09 o 
  20   5   2     3483.60     2882.59    332.87 o 
  21   5   2    11074.47    10578.68    684.31 o 
  22   5   2    10633.27    10163.65    614.53 o 
  23   5   2      128.27      529.21    387.75 o 
  24   5   2    12560.91    13668.59   1804.07 o 
  25   5   2     2994.85     3608.97    573.85 o 
  26   5   2        2.98      864.27    782.57 o 
  27   5   2     2017.99     2719.98    958.03 o 
   0   6   2   134479.38   136007.25   2303.80 o 
   1   6   2     3622.65     3761.41    157.02 o 
   2   6   2    24591.28    23173.04    378.56 o 
   3   6   2    40628.43    40803.27    580.19 o 
   4   6   2    93016.03    95341.77   1186.24 o 
   5   6   2       30.20      -58.73     82.16 o 
   6   6   2    61895.32    63146.32    908.41 o 
   7   6   2    32577.70    32213.68    595.59 o 
   8   6   2      614.42      879.92    140.67 o 
   9   6   2    16531.59    15519.80    402.02 o 
  10   6   2    50665.34    51090.99    880.96 o 
  11   6   2     4979.85     5130.15    241.37 o 
  12   6   2    30436.33    29257.25    574.05 o 
  13   6   2    29945.56    29126.68    581.87 o 
  14   6   2     9500.10     9536.50    428.46 o 
  15   6   2       78.63      -47.18    165.89 o 
  16   6   2    77422.52    77034.26   1631.84 o 
  17   6   2    15199.14    15316.07    505.73 o 
  18   6   2      425.49      372.34    209.76 o 
  19   6   2     7514.62     8142.13    526.37 o 
  20   6   2    39941.17    39789.28   1403.69 o 
  21   6   2      827.23      709.15    493.38 o 
  22   6   2    16348.25    15535.85   1320.38 o 
  23   6   2     8286.80     7292.09    680.88 o 
  24   6   2     8512.07     8771.32   1090.62 o 
  25   6   2     3410.72     4189.57    579.05 o 
   1   7   2     7071.99     9014.78    438.79 o 
   2   7   2     7084.52     7518.68    310.02 o 
   3   7   2      651.83      544.92     94.51 o 
   4   7   2      892.89     1060.76    123.40 o 
   5   7   2      306.96      601.09    103.25 o 
   6   7   2     1615.37     1734.09    144.90 o 
   7   7   2      925.34     1296.30    143.65 o 
   8   7   2      497.29      478.43    164.53 o 
   9   7   2      999.43     1184.69    165.91 o 
  10   7   2     3399.90     3572.53    235.23 o 
  11   7   2      224.87      251.29    211.50 o 
  12   7   2      689.61      828.21    182.83 o 
  13   7   2      678.54      529.86    176.28 o 
  14   7   2      746.05      715.31    213.53 o 
  15   7   2       18.67     -218.85    218.85 o 
  16   7   2        6.43     -150.55    258.37 o 
  17   7   2       16.84     -126.71    206.87 o 
  18   7   2       76.52      129.82    231.37 o 
  19   7   2        1.90      211.66    273.23 o 
  20   7   2       87.13      168.92    292.10 o 
  21   7   2     1014.85      502.65    358.01 o 
  22   7   2      166.65     -289.27    410.14 o 
  23   7   2      131.28      187.54    440.08 o 
  24   7   2      187.88     -435.76    435.76 o 
   0   8   2   114365.24   112671.60   2294.26 o 
   1   8   2     1761.41     1859.77    148.39 o 
   2   8   2     9838.29     9688.67    321.12 o 
   3   8   2    24028.65    23732.82    519.68 o 
   4   8   2    59655.01    57062.66   1463.51 o 
   5   8   2     1818.40     1874.78    165.61 o 
   6   8   2    49607.74    48984.19    743.09 o 
   7   8   2    31851.82    30503.34    911.04 o 
   8   8   2     2858.96     3137.70    254.83 o 
   9   8   2    25240.00    24340.26   1043.50 o 
  10   8   2    46095.54    46794.48   1079.55 o 
  11   8   2    10923.33    11046.78    443.34 o 
  12   8   2    20767.67    19261.40    605.88 o 
  13   8   2    25760.04    24162.69    607.89 o 
  14   8   2     2848.75     2773.81    263.76 o 
  15   8   2      404.73      412.08    257.60 o 
  16   8   2    59814.18    57647.24   1385.99 o 
  17   8   2    13257.25    14652.52    674.17 o 
  18   8   2      946.07      763.39    299.30 o 
  19   8   2     6635.64     6792.73    536.59 o 
  20   8   2    26223.36    27222.79   1095.00 o 
  21   8   2       24.68      127.90    347.27 o 
  22   8   2    15455.53    17043.92   1047.43 o 
  23   8   2     4157.89     4634.89    735.10 o 
  24   8   2     6174.74     5188.38   1116.77 o 
   1   9   2    16210.44    15347.91    446.11 o 
   2   9   2    40001.81    39595.70    778.61 o 
   3   9   2    10138.59     9692.46    362.10 o 
   4   9   2    38657.08    38610.86    810.42 o 
   5   9   2    28472.62    28999.39    567.07 o 
   6   9   2     4278.22     4609.76    240.92 o 
   7   9   2      251.49      356.04    143.25 o 
   8   9   2    61340.41    57530.55   1485.98 o 
   9   9   2    12242.62    12410.09    636.77 o 
  10   9   2     5918.95     6291.63    381.77 o 
  11   9   2     4382.99     5610.58    362.76 o 
  12   9   2    45621.95    44078.02    991.55 o 
  13   9   2      393.18      245.41    357.45 o 
  14   9   2    13706.60    14202.05    557.11 o 
  15   9   2    10256.86     9418.36    563.64 o 
  16   9   2     4179.76     3323.06    411.86 o 
  17   9   2    18848.60    17696.32    758.49 o 
  18   9   2    25372.77    25147.74    894.22 o 
  19   9   2     3978.14     4757.55    490.46 o 
  20   9   2     1056.16     1489.13    428.55 o 
  21   9   2    14798.83    13702.42    995.01 o 
  22   9   2     5944.07     6010.26    643.24 o 
  23   9   2       65.28       86.60    488.45 o 
   0  10   2      565.82      556.94    343.73 o 
   1  10   2     3161.21     3703.75    309.29 o 
   2  10   2     1338.31     1284.80    241.53 o 
   3  10   2     5387.46     5768.68    362.77 o 
   4  10   2       13.63       48.18    182.68 o 
   5  10   2     1638.14     1549.03    271.71 o 
   6  10   2      171.81       95.05    212.95 o 
   7  10   2       13.62     -187.02    194.36 o 
   8  10   2        0.82       36.95    187.92 o 
   9  10   2     1227.34     1831.87    289.29 o 
  10  10   2      843.27      851.76    185.38 o 
  11  10   2     1252.23     1328.02    249.24 o 
  12  10   2     1595.14     1955.09    285.55 o 
  13  10   2      349.05      728.16    358.44 o 
  14  10   2      467.47       42.61    225.08 o 
  15  10   2       27.71      -11.69    226.04 o 
  16  10   2     1698.64     1578.20    416.34 o 
  17  10   2       60.38      380.81    370.08 o 
  18  10   2       97.47      357.36    312.41 o 
  19  10   2     1060.01     1777.13    402.45 o 
  20  10   2       49.68      275.39    389.42 o 
  21  10   2      133.45      787.98    676.37 o 
  22  10   2      829.23     1634.20    543.16 o 
   1  11   2     5466.27     5890.58    466.58 o 
   2  11   2    35754.67    33756.67    982.82 o 
   3  11   2      750.82      804.36    287.23 o 
   4  11   2    17227.05    17084.48    692.89 o 
   5  11   2    19215.82    18695.44    720.30 o 
   6  11   2     9742.78    10598.39    571.29 o 
   7  11   2     2928.08     3284.84    463.88 o 
   8  11   2    39322.11    40236.13   1075.48 o 
   9  11   2     2654.61     3149.70    427.16 o 
  10  11   2     5158.91     5466.86    450.70 o 
  11  11   2    12793.11    12889.90    657.83 o 
  12  11   2    34468.64    33899.73    917.02 o 
  13  11   2       10.89       25.23    258.54 o 
  14  11   2    18859.56    17205.40    746.85 o 
  15  11   2    17022.49    17037.18    752.99 o 
  16  11   2     3173.67     3404.98    425.67 o 
  17  11   2     3274.97     3311.18    436.00 o 
  18  11   2    17285.21    18319.11    835.28 o 
  19  11   2     7123.11     6859.25    588.87 o 
  20  11   2     1522.26     1913.33    545.94 o 
  21  11   2     5798.77     6784.83    702.50 o 
   0  12   2    63080.86    62302.16   2147.29 o 
   1  12   2     2998.07     2680.00    390.73 o 
   2  12   2     3141.51     2641.91    389.47 o 
   3  12   2    19453.82    18858.21    761.75 o 
   4  12   2    24242.38    24385.53    857.49 o 
   5  12   2       48.01     -258.90    258.90 o 
   6  12   2    17660.33    17348.42    743.00 o 
   7  12   2     6532.45     5929.66    494.31 o 
   8  12   2     1700.58     1814.70    352.83 o 
   9  12   2      915.60      653.72    302.60 o 
  10  12   2    13843.49    14686.87    825.03 o 
  11  12   2      192.45      139.53    335.70 o 
  12  12   2     5338.65     5111.20    572.66 o 
  13  12   2     3626.60     4073.73   1560.97 o 
  14  12   2     5179.05     4065.31   1172.47 o 
  15  12   2      224.23      784.40    507.34 o 
  16  12   2    15517.76    15704.81   1169.56 o 
  17  12   2     3273.57     3716.43    701.49 o 
  18  12   2     1033.26     1901.57   1337.71 o 
  19  12   2     6626.12     7941.21    641.20 o 
   1  13   2     4253.57     4824.48    517.27 o 
   2  13   2     6607.12     6207.00    960.45 o 
   3  13   2      519.14       15.39    298.77 o 
   4  13   2     1821.98     2228.21    405.56 o 
   5  13   2     1707.74     2082.68    393.13 o 
   6  13   2       30.29      -86.74    292.06 o 
   7  13   2      369.50      219.04    303.92 o 
   8  13   2     1943.55     2104.60    404.00 o 
   9  13   2     4352.81     4976.15    504.69 o 
  10  13   2     1285.89      637.37    340.47 o 
  11  13   2      692.00      904.66    347.96 o 
  12  13   2     2003.22     2099.95    483.36 o 
  13  13   2       21.85     -411.79    411.79 o 
  14  13   2     2007.21     2089.37    615.39 o 
  15  13   2      474.58     1131.61    552.70 o 
  16  13   2       91.50      194.85    519.56 o 
  17  13   2     1711.48     2074.79    940.39 o 
   0  14   2    58179.44    59419.22   2228.74 o 
   1  14   2     1735.87     1615.29    423.62 o 
   2  14   2     1541.52     1429.56    406.96 o 
   3  14   2     7791.93     9111.03    660.14 o 
   4  14   2    23924.51    24300.85    959.42 o 
   5  14   2      474.01      531.30    423.55 o 
   6  14   2    18731.21    18008.03    851.43 o 
   7  14   2    16426.24    17507.40    835.30 o 
   8  14   2      368.65      798.33    384.25 o 
   9  14   2     8098.10     8694.67    653.18 o 
  10  14   2    20830.65    19986.44    889.14 o 
  11  14   2     3943.03     4292.80    506.42 o 
  12  14   2    14372.91    13543.46    912.75 o 
  13  14   2     9415.72    10131.52    876.50 o 
  14  14   2     4933.57     4064.90    764.06 o 
   1  15   2     1662.51     1227.25    435.23 o 
   2  15   2     5717.21     5428.77    602.92 o 
   3  15   2       16.49      275.15    397.60 o 
   4  15   2     5179.30     5615.44    593.17 o 
   5  15   2     3910.14     4086.24    538.54 o 
   6  15   2     1664.61     2342.36    464.61 o 
   7  15   2      549.23      274.03    427.89 o 
   8  15   2     8214.98     7940.55    662.39 o 
   9  15   2     1814.70     1398.58    498.87 o 
  10  15   2      273.00      223.92    540.28 o 
  11  15   2     1553.58     2421.06    937.60 o 
  12  15   2     9105.97    10206.87   1398.98 o 
   1  16   2     1403.76     1217.96    945.03 o 
   2  16   2      677.58     1288.51    981.23 o 
   3  16   2     1669.64     1779.59   1003.51 o 
   4  16   2     2910.35     3740.20   1130.69 o 
   5  16   2       53.64     -630.33    764.94 o 
   1   1   3   109334.64   120003.17   1355.74 o 
   2   1   3    31825.34    32237.90    386.42 o 
   3   1   3     1286.78     1575.76     64.16 o 
   4   1   3    83349.11    88347.08   1041.02 o 
   5   1   3   174395.11   188909.50   2019.43 o 
   6   1   3    48838.54    52326.36    676.95 o 
   7   1   3     8886.31     9223.90    304.77 o 
   8   1   3   136098.17   147331.63   1630.28 o 
   9   1   3   109152.05   118388.35   1346.60 o 
  10   1   3      177.10      322.38     84.98 o 
  11   1   3    23321.98    21835.92    371.07 o 
  12   1   3    86628.85    90688.57   1101.89 o 
  13   1   3     3108.99     3203.11    165.33 o 
  14   1   3    39431.34    39934.99    630.95 o 
  15   1   3    44407.40    44018.49    690.73 o 
  16   1   3     7495.72     7701.70    307.54 o 
  17   1   3    18344.08    17953.25    513.74 o 
  18   1   3    40673.39    42041.90    862.66 o 
  19   1   3     6091.96     6453.69    446.23 o 
  20   1   3     3674.19     4152.51    325.90 o 
  21   1   3    30988.88    30420.81    857.05 o 
  22   1   3     7684.49     9086.20   1006.14 o 
  23   1   3     2354.06     2684.35    407.20 o 
  24   1   3    23468.11    24268.40    918.09 o 
  25   1   3    12329.88    13066.98    748.09 o 
  26   1   3      289.40      540.23    379.11 o 
  27   1   3    10203.07    10171.23    726.83 o 
   0   2   3   142232.89   148081.64   2723.54 o 
   1   2   3     1073.83     1375.92     88.87 o 
   2   2   3    17176.94    17079.93    269.39 o 
   3   2   3    31931.79    32529.82    405.89 o 
   4   2   3    31386.69    31253.35    432.69 o 
   5   2   3    11015.91    12161.64    253.44 o 
   6   2   3    54111.21    57043.44    736.91 o 
   7   2   3    54243.54    56023.28    736.74 o 
   8   2   3     5962.22     5981.47    164.15 o 
   9   2   3    13952.68    13935.19    315.06 o 
  10   2   3    67900.83    68534.66    911.89 o 
  11   2   3    22015.10    23462.44    423.39 o 
  12   2   3    15014.49    14905.22    334.79 o 
  13   2   3    40901.50    41181.05    604.96 o 
  14   2   3    11757.27    12218.25    300.86 o 
  15   2   3     1056.65     1274.70    157.56 o 
  16   2   3    62525.37    61646.39    995.19 o 
  17   2   3    20112.12    19760.13    543.25 o 
  18   2   3        8.49      242.08    194.85 o 
  19   2   3     6787.67     6487.91    365.50 o 
  20   2   3    34223.31    34560.70    828.31 o 
  21   2   3     3666.74     3749.01    365.81 o 
  22   2   3    10973.05    11245.18    881.13 o 
  23   2   3    13400.81    12294.38    691.13 o 
  24   2   3     4290.05     5629.67    624.90 o 
  25   2   3     5211.39     5593.01    552.07 o 
  26   2   3    12030.36    13073.85    854.19 o 
  27   2   3     2897.09     3290.24    599.72 o 
  28   2   3      158.08      421.46    842.91 o 
   1   3   3      289.00      344.31     81.50 o 
   2   3   3     3308.40     3794.35    144.47 o 
   3   3   3     2111.37     1551.40    113.51 o 
   4   3   3    22939.38    23862.72    448.66 o 
   5   3   3     3331.86     3480.18    139.58 o 
   6   3   3     1846.55     1649.88    116.19 o 
   7   3   3      629.57      471.77     93.99 o 
   8   3   3      735.57      642.07    101.86 o 
   9   3   3     2993.87     3699.70    164.35 o 
  10   3   3     1517.07     1928.29    164.42 o 
  11   3   3      945.35     1313.62    158.05 o 
  12   3   3     5935.27     5857.61    301.92 o 
  13   3   3       97.04      236.15    114.11 o 
  14   3   3      807.40      984.68    160.35 o 
  15   3   3     2317.36     2495.11    190.02 o 
  16   3   3      600.94      603.34    167.03 o 
  17   3   3      971.22     1091.72    211.63 o 
  18   3   3     1605.50     1435.19    230.43 o 
  19   3   3       11.75       97.67    185.47 o 
  20   3   3      888.08     1222.79    246.10 o 
  21   3   3     1609.64     1414.52    290.51 o 
  22   3   3      174.05      394.78    298.20 o 
  23   3   3        7.34       54.22    292.30 o 
  24   3   3      181.10      495.26    332.47 o 
  25   3   3      248.67      -13.52    410.82 o 
  26   3   3      416.34      601.42    503.41 o 
  27   3   3       17.09      864.78   1040.18 o 
  28   3   3      263.56     -782.57    782.57 o 
   0   4   3    40044.07    35571.03    775.47 o 
   1   4   3    13102.16    13439.96    315.04 o 
   2   4   3    21135.00    20492.39    407.20 o 
   3   4   3    83672.64    89001.77   1073.64 o 
   4   4   3   124429.92   131588.20   1543.33 o 
   5   4   3     6523.54     6297.59    251.22 o 
   6   4   3    61214.41    65110.26    972.70 o 
   7   4   3    94536.10    96277.73   1275.42 o 
   8   4   3     1538.51     1219.79    124.34 o 
   9   4   3    60944.43    61732.93    899.44 o 
  10   4   3    50333.51    48326.28    753.93 o 
  11   4   3    30294.86    31789.94    570.62 o 
  12   4   3    26236.17    26308.31    468.73 o 
  13   4   3    71076.40    72292.46   1080.44 o 
  14   4   3    18755.86    18535.00    566.52 o 
  15   4   3      359.85      491.10    153.15 o 
  16   4   3    54434.31    54224.87    994.98 o 
  17   4   3    16832.26    16564.00    502.45 o 
  18   4   3     4169.47     3836.32    357.36 o 
  19   4   3    17011.37    17620.86    609.37 o 
  20   4   3    41752.57    39790.46    969.64 o 
  21   4   3      119.63      539.06    253.84 o 
  22   4   3    12665.63    12601.15    589.23 o 
  23   4   3    10399.85    11080.52    841.33 o 
  24   4   3     7109.00     7527.34    619.19 o 
  25   4   3     8509.47     7946.99    619.45 o 
  26   4   3    20920.82    21313.56    945.19 o 
  27   4   3     3886.07     5174.45   1167.83 o 
   1   5   3    88807.34    96118.31   1223.43 o 
   2   5   3    19175.01    17360.64    332.52 o 
   3   5   3    11406.60    11493.74    276.77 o 
   4   5   3    48834.52    49002.51    663.03 o 
   5   5   3    26717.86    27217.37    459.16 o 
   6   5   3     6645.48     6460.06    242.25 o 
   7   5   3      704.12      854.35    120.02 o 
   8   5   3    17025.29    16339.79    386.31 o 
   9   5   3    35662.70    38411.41    637.59 o 
  10   5   3    10061.94    10649.77    307.29 o 
  11   5   3    15462.26    15635.74    383.08 o 
  12   5   3    40647.20    39738.79    692.24 o 
  13   5   3     1238.82     1340.91    167.18 o 
  14   5   3    12473.36    12676.74    395.64 o 
  15   5   3     8370.67     8560.86    329.46 o 
  16   5   3     1444.86     1615.79    220.54 o 
  17   5   3     9522.38     9344.14    402.96 o 
  18   5   3    14099.91    14041.57    620.88 o 
  19   5   3     3645.85     3249.00    336.10 o 
  20   5   3     3617.07     4255.68    379.39 o 
  21   5   3    14943.68    15709.24    635.37 o 
  22   5   3     5787.15     6897.93    535.50 o 
  23   5   3      636.72     1382.44    417.35 o 
  24   5   3    11456.93    12542.54    834.96 o 
  25   5   3     9421.93     8397.60    855.53 o 
  26   5   3      270.22     -235.79    677.67 o 
  27   5   3     1414.41      761.22    828.06 o 
   0   6   3    44311.35    44136.29    994.14 o 
   1   6   3       79.57       92.40     73.50 o 
   2   6   3       92.96      135.09     67.59 o 
   3   6   3     6968.67     6903.54    277.45 o 
   4   6   3    11961.76    11639.13    260.40 o 
   5   6   3      586.09      587.18     95.02 o 
   6   6   3     9304.29     9773.71    269.16 o 
   7   6   3     5940.09     5976.50    222.31 o 
   8   6   3     6920.30     7349.62    272.42 o 
   9   6   3     5821.60     5970.44    255.19 o 
  10   6   3    20502.27    21318.10    455.24 o 
  11   6   3      188.47      140.64    121.56 o 
  12   6   3      577.38      855.77    153.70 o 
  13   6   3     5219.25     5230.72    263.60 o 
  14   6   3      369.66      141.52    146.84 o 
  15   6   3       34.62     -137.75    144.09 o 
  16   6   3     8309.47     8175.08    385.52 o 
  17   6   3      736.60     1539.80    269.36 o 
  18   6   3        3.83     -280.31    280.31 o 
  19   6   3     8877.07     8561.73    550.16 o 
  20   6   3     6276.33     5988.65    485.89 o 
  21   6   3        1.78       -8.97    283.52 o 
  22   6   3     2823.52     1985.36    384.00 o 
  23   6   3     1811.18     2105.21    684.38 o 
  24   6   3      232.98      146.55    372.13 o 
  25   6   3     1276.97      464.49    417.47 o 
  26   6   3     1908.30     3610.23   1045.29 o 
   1   7   3    37804.77    36908.29    595.52 o 
   2   7   3    46395.88    45578.81    699.43 o 
   3   7   3     7642.94     7201.58    208.46 o 
   4   7   3    54635.07    54926.15    889.34 o 
   5   7   3    69954.57    67589.24    912.34 o 
   6   7   3     7578.29     8041.69    240.95 o 
   7   7   3    17388.22    17020.07    400.38 o 
   8   7   3   108176.41   108362.63   1760.28 o 
   9   7   3     9923.04    10249.61    455.44 o 
  10   7   3     6787.92     7333.25    349.99 o 
  11   7   3    43770.29    42718.52    821.27 o 
  12   7   3    66763.90    68472.27   1168.11 o 
  13   7   3      129.47      253.20    169.15 o 
  14   7   3    24619.36    24258.60    915.18 o 
  15   7   3    34546.30    33163.49    744.11 o 
  16   7   3     7500.81     7695.69    475.20 o 
  17   7   3    22331.74    21810.84    684.67 o 
  18   7   3    45096.01    42655.70   1619.40 o 
  19   7   3     5132.45     5622.49    482.95 o 
  20   7   3     2004.44     1994.53    369.30 o 
  21   7   3    23911.49    22697.23   1056.74 o 
  22   7   3     6268.25     6320.58    639.45 o 
  23   7   3     1129.16      517.75    473.27 o 
  24   7   3    17119.30    16697.35   1197.58 o 
   0   8   3    38346.46    36076.69    997.43 o 
   1   8   3      162.53      222.09    116.59 o 
   2   8   3     4403.29     4073.24    238.23 o 
   3   8   3    14554.64    13639.55    344.20 o 
   4   8   3    16681.59    17503.69    398.59 o 
   5   8   3     2732.07     3159.00    194.02 o 
   6   8   3     5078.83     5648.22    252.26 o 
   7   8   3     4130.20     4169.56    232.40 o 
   8   8   3     1729.46     1771.11    182.97 o 
   9   8   3    21973.58    22485.70    547.98 o 
  10   8   3    14107.83    12667.44    419.75 o 
  11   8   3      464.61      636.63    222.56 o 
  12   8   3     8252.57     7835.84    361.86 o 
  13   8   3    24360.53    24027.96    616.30 o 
  14   8   3      286.88        8.55    230.62 o 
  15   8   3      908.75      947.44    248.42 o 
  16   8   3    13336.23    12702.82    544.77 o 
  17   8   3     4828.25     6085.52    482.81 o 
  18   8   3        6.40      235.05    274.88 o 
  19   8   3     2509.25     2924.54    475.21 o 
  20   8   3    11441.65    10796.71   1395.69 o 
  21   8   3      181.86      611.20    372.98 o 
  22   8   3     2713.89     3748.25    547.19 o 
  23   8   3     4279.01     3790.22    714.13 o 
  24   8   3     2136.33     2603.01    920.89 o 
   1   9   3     7256.26     7323.50    451.07 o 
   2   9   3     9064.36     8391.00    462.97 o 
   3   9   3      563.22      911.45    190.64 o 
   4   9   3     8047.30     8085.94    393.67 o 
   5   9   3    20529.88    19598.60    608.78 o 
   6   9   3     5184.99     5789.13    261.46 o 
   7   9   3     8338.60     7391.38    278.50 o 
   8   9   3    26499.36    26924.85    625.22 o 
   9   9   3     5634.63     5126.77    318.16 o 
  10   9   3     1071.69     1164.78    206.39 o 
  11   9   3    15444.47    14203.63    524.17 o 
  12   9   3    13764.70    13238.18    524.54 o 
  13   9   3       17.48     -117.98    190.63 o 
  14   9   3     5493.83     5793.61    445.37 o 
  15   9   3     9805.63    10113.71    810.65 o 
  16   9   3     1251.03     1714.64    371.28 o 
  17   9   3     5355.47     5962.26    505.80 o 
  18   9   3     4251.05     4908.20    480.46 o 
  19   9   3     3965.65     4960.95    589.51 o 
  20   9   3     1557.67     1458.17    478.80 o 
  21   9   3     4334.16     4100.51    570.79 o 
  22   9   3     2129.70     2726.94    519.78 o 
  23   9   3      220.41      146.67    640.54 o 
   0  10   3    54338.27    53053.79   1405.58 o 
   1  10   3     4034.41     4381.68    351.91 o 
   2  10   3     4535.99     4511.60    296.33 o 
   3  10   3    45339.91    45068.88    995.57 o 
   4  10   3    42083.47    41581.57   1047.06 o 
   5  10   3      133.56        6.37    226.75 o 
   6  10   3    34613.74    31868.53    891.31 o 
   7  10   3    22644.51    21892.36    724.84 o 
   8  10   3       38.43      102.49    230.60 o 
   9  10   3    14421.66    14029.39    704.66 o 
  10  10   3    14579.74    14928.92    549.41 o 
  11  10   3     3415.92     3479.44    331.28 o 
  12  10   3     8869.41     9089.93    465.35 o 
  13  10   3    19460.63    19706.42    591.60 o 
  14  10   3     8795.04     8987.28    441.73 o 
  15  10   3      231.11      518.64    247.82 o 
  16  10   3    43723.66    42819.89   1063.68 o 
  17  10   3    12930.98    13383.27    617.39 o 
  18  10   3     1446.27     2505.23    467.51 o 
  19  10   3    11721.25    11956.98   1001.22 o 
  20  10   3    25770.27    23994.41   1854.32 o 
  21  10   3       94.80      149.88    397.53 o 
  22  10   3    11886.48    12192.42   1652.87 o 
   1  11   3     1314.43     1768.34    329.65 o 
   2  11   3      962.75     1315.36    312.86 o 
   3  11   3       31.69      168.23    254.78 o 
   4  11   3     4049.88     4008.69    412.57 o 
   5  11   3     3217.53     3205.57    326.37 o 
   6  11   3      939.68     1024.35    280.78 o 
   7  11   3      745.20      827.72    311.26 o 
   8  11   3     5878.57     5224.49    433.58 o 
   9  11   3      167.07      284.57    255.94 o 
  10  11   3      629.25      502.07    262.21 o 
  11  11   3     8220.14     8607.74    477.38 o 
  12  11   3     3804.63     4089.72    370.34 o 
  13  11   3      892.57      740.83    294.95 o 
  14  11   3     1233.17     1670.92    343.93 o 
  15  11   3     6490.61     6485.78    534.68 o 
  16  11   3      158.24       -8.73    291.51 o 
  17  11   3     1341.11      951.26    391.66 o 
  18  11   3     1995.82     2315.75    410.78 o 
  19  11   3     2518.55     2004.92    510.75 o 
  20  11   3       41.92     -265.64    352.26 o 
  21  11   3     1479.79     1085.21    879.12 o 
   0  12   3    30801.78    28668.37   1324.64 o 
   1  12   3      869.95      702.48    314.95 o 
   2  12   3     1400.99     1069.97    324.92 o 
   3  12   3    11411.20    12448.62    650.35 o 
   4  12   3    15982.95    16961.96   1225.67 o 
   5  12   3     2016.21     1857.45    364.01 o 
   6  12   3     8150.25     9307.88    586.78 o 
   7  12   3    10453.69     9169.28   1027.18 o 
   8  12   3     1816.53     2450.91    440.27 o 
   9  12   3    11713.98    10037.29    699.26 o 
  10  12   3    10077.94    10941.08    978.75 o 
  11  12   3     2248.86     1890.11    420.28 o 
  12  12   3     7253.52     5942.46   1266.23 o 
  13  12   3     8223.89     8412.44    890.04 o 
  14  12   3     1618.40     1835.92    368.60 o 
  15  12   3      188.31      443.86    322.13 o 
  16  12   3     7804.79     8403.18    618.18 o 
  17  12   3     5225.47     4593.35    509.78 o 
  18  12   3      157.51      -97.07    323.72 o 
  19  12   3     2434.01     2757.01    607.99 o 
   1  13   3    17499.13    17799.04    809.07 o 
   2  13   3    10122.76    10565.46    855.94 o 
   3  13   3     2393.02     2273.69    406.40 o 
   4  13   3    15446.31    16155.43    768.87 o 
   5  13   3    29217.59    27543.00   1023.56 o 
   6  13   3     2880.23     3237.95    443.78 o 
   7  13   3     6714.82     8058.07    663.53 o 
   8  13   3    27327.72    26189.76   1390.83 o 
   9  13   3     5417.87     5451.48    521.79 o 
  10  13   3     5484.26     5347.97    515.12 o 
  11  13   3     7664.62     5774.16    821.04 o 
  12  13   3    20918.91    19502.96   1303.36 o 
  13  13   3      370.30      -94.92    484.15 o 
  14  13   3    15101.16    15571.20   2388.57 o 
  15  13   3    14468.94    14004.72   1154.58 o 
  16  13   3     4419.64     4407.10    784.10 o 
  17  13   3     9929.02    12697.55   1578.14 o 
   0  14   3       36.17      167.68    580.66 o 
   1  14   3      397.69      609.17    370.04 o 
   2  14   3       25.84      482.50    347.77 o 
   3  14   3       32.89      434.41    359.79 o 
   4  14   3      288.03      350.33    355.07 o 
   5  14   3      289.11      178.91    340.75 o 
   6  14   3       91.12      265.39    602.69 o 
   7  14   3      413.33      583.47    364.88 o 
   8  14   3      295.79      658.78    363.47 o 
   9  14   3      259.81      431.76    348.35 o 
  10  14   3       24.18     -326.30    326.30 o 
  11  14   3      105.55     -480.79    713.33 o 
  12  14   3      387.31     1047.53    443.28 o 
  13  14   3      278.48     1945.44    609.83 o 
  14  14   3       27.91      343.83    512.63 o 
   1  15   3     6717.97     7022.05    636.67 o 
   2  15   3    12503.31    12740.94    941.29 o 
   3  15   3     1107.61     1333.04    761.87 o 
   4  15   3     8428.08     8512.70    683.00 o 
   5  15   3     7515.01     8530.79   1221.20 o 
   6  15   3     1112.86     1185.53    803.28 o 
   7  15   3     3309.17     3726.79    517.38 o 
   8  15   3    16515.79    16225.95    856.67 o 
   9  15   3     5444.48     4694.32    715.23 o 
  10  15   3      705.91      -17.64    752.87 o 
  11  15   3     8212.98     7307.73   1280.15 o 
   2  16   3      482.99      935.75    971.95 o 
   3  16   3     7283.66     7900.00   1410.12 o 
   4  16   3    12258.58    12424.63   1610.63 o 
   5  16   3      690.54     1633.84   1018.37 o 
   0   0   4     2042.41     2169.93    165.96 o 
   1   0   4    24921.17    24482.74    571.67 o 
   2   0   4     1477.91     1046.52     69.40 o 
   3   0   4   285606.88   313902.56   4919.26 o 
   4   0   4      837.36      813.18     88.93 o 
   5   0   4     7436.75     9011.95    500.99 o 
   6   0   4    83195.77    87698.24   1337.36 o 
   7   0   4   174823.92   183781.39   2673.37 o 
   8   0   4     5057.73     6048.22    256.98 o 
   9   0   4   217911.84   235460.05   3414.86 o 
  10   0   4    39441.69    42163.28    886.37 o 
  11   0   4    54035.37    58757.75   1017.21 o 
  12   0   4    12559.40    12610.35    377.24 o 
  13   0   4   126795.38   133190.52   2080.09 o 
  14   0   4    40611.39    39506.23   1311.84 o 
  15   0   4     1208.30     1729.47    241.63 o 
  16   0   4    30020.15    28361.21    917.35 o 
  17   0   4    68132.80    66521.04   2027.36 o 
  18   0   4       72.85      492.84    265.85 o 
  19   0   4    89625.80    89420.23   2132.13 o 
  20   0   4     9491.74     9681.10   1094.34 o 
  21   0   4      116.91        2.06    286.01 o 
  22   0   4     1370.02     1616.13    502.53 o 
  23   0   4    19969.64    21072.57   1212.69 o 
  24   0   4      833.32     1129.47    733.84 o 
  25   0   4    16344.38    17343.40   1178.67 o 
  26   0   4     2637.14     3078.83    690.94 o 
  27   0   4    13757.36    16537.74   1245.72 o 
   1   1   4     2222.01     2711.17     80.08 o 
   2   1   4     7791.31     7722.66    126.88 o 
   3   1   4    23114.86    25620.30    319.77 o 
   4   1   4      115.35      104.62     59.86 o 
   5   1   4    50295.30    50383.18    613.38 o 
   6   1   4    62298.58    65576.30    780.13 o 
   7   1   4     8314.39     7650.90    189.51 o 
   8   1   4      194.49      163.19     69.44 o 
   9   1   4    11070.45    10713.68    219.27 o 
  10   1   4     5883.77     6909.58    196.35 o 
  11   1   4    37619.92    37453.77    537.45 o 
  12   1   4     3158.28     3128.36    185.58 o 
  13   1   4      243.14      302.12    118.80 o 
  14   1   4     2227.98     2395.61    157.23 o 
  15   1   4    13897.25    12922.76    651.99 o 
  16   1   4     1513.17     1647.40    189.36 o 
  17   1   4    19731.47    19629.21    545.17 o 
  18   1   4     1058.92     1200.56    222.85 o 
  19   1   4    12509.61    12059.91    466.47 o 
  20   1   4     4992.49     5007.89    351.48 o 
  21   1   4    12095.65    11226.92    504.53 o 
  22   1   4     1864.62     1749.78    313.56 o 
  23   1   4      233.92      186.66    309.35 o 
  24   1   4     2764.29     3481.69    460.91 o 
  25   1   4     8293.20     8519.70    745.93 o 
  26   1   4      108.11      170.66    357.52 o 
  27   1   4      394.57     1113.62    419.20 o 
   0   2   4   423168.91   457801.59  10073.39 o 
   1   2   4     1907.62     2006.22     87.77 o 
   2   2   4       59.18       75.69     48.79 o 
   3   2   4     7857.79     7301.29    176.48 o 
   4   2   4    22954.08    23515.73    369.70 o 
   5   2   4     7157.73     6989.64    180.34 o 
   6   2   4     8827.27     8987.10    215.80 o 
   7   2   4    50569.80    50534.43    683.48 o 
   8   2   4     8828.76     8729.66    224.46 o 
   9   2   4    69717.55    72779.51    950.20 o 
  10   2   4     9454.57     9094.78    283.77 o 
  11   2   4     2574.75     2113.11    148.98 o 
  12   2   4     5002.19     5112.07    272.10 o 
  13   2   4    79331.17    80153.84   1151.69 o 
  14   2   4      110.70       -7.45    117.76 o 
  15   2   4     3084.54     3430.16    240.44 o 
  16   2   4     3071.44     2984.52    231.34 o 
  17   2   4    19716.74    17885.55    522.03 o 
  18   2   4     2109.29     2019.42    248.12 o 
  19   2   4    23240.03    23609.81    631.13 o 
  20   2   4     6328.57     7025.22    465.44 o 
  21   2   4     2814.22     3022.92    348.80 o 
  22   2   4     2267.35     2810.03    350.64 o 
  23   2   4    14492.21    13326.59    699.43 o 
  24   2   4      123.29      536.30    335.61 o 
  25   2   4     2695.25     2789.44    457.87 o 
  26   2   4     3342.77     3670.36    736.36 o 
  27   2   4     2527.79     3281.14    878.40 o 
  28   2   4      329.56      233.01    794.64 o 
   1   3   4    54755.66    57415.01    907.66 o 
   2   3   4    71957.02    74268.91   1147.16 o 
   3   3   4    27056.72    24936.62    479.53 o 
   4   3   4    16679.38    17442.73    278.24 o 
   5   3   4   256827.14   268695.03   3028.64 o 
   6   3   4    15051.05    15019.78    306.55 o 
   7   3   4    42802.81    44008.34    659.00 o 
   8   3   4    21737.63    19814.16    362.18 o 
   9   3   4    13288.09    13320.35    295.17 o 
  10   3   4      243.49      124.08     99.12 o 
  11   3   4    76824.23    76327.47    950.40 o 
  12   3   4    16944.55    16048.67    359.11 o 
  13   3   4       66.57      197.81    117.65 o 
  14   3   4    10498.15    10093.83    353.59 o 
  15   3   4   101860.71   103947.44   1384.64 o 
  16   3   4    11468.67    10738.89    474.16 o 
  17   3   4    77499.76    74408.89   1277.86 o 
  18   3   4    14571.09    15150.56    505.31 o 
  19   3   4    17381.46    17078.72    545.71 o 
  20   3   4      272.26      473.91    215.26 o 
  21   3   4    73889.38    71819.32   1459.29 o 
  22   3   4     3058.63     3367.57    373.41 o 
  23   3   4       90.54     -251.82    317.43 o 
  24   3   4     5536.28     6050.12    553.77 o 
  25   3   4    28386.74    31171.65   1071.48 o 
  26   3   4      281.63      457.99    371.32 o 
  27   3   4    10393.01    10862.97   1061.58 o 
   0   4   4     3303.73     3954.89    515.68 o 
   1   4   4     2125.98     2639.68    145.97 o 
   2   4   4     3152.87     3309.17    165.95 o 
   3   4   4    28272.63    28530.54    466.76 o 
   4   4   4     1136.75     1415.65     94.84 o 
   5   4   4     2764.36     2655.03    189.65 o 
   6   4   4      688.56      661.52    104.45 o 
   7   4   4     6413.29     5760.57    265.65 o 
   8   4   4     4676.80     4886.38    215.28 o 
   9   4   4    19937.37    20156.99    408.40 o 
  10   4   4     4667.48     4826.15    211.21 o 
  11   4   4      298.64      288.24    116.01 o 
  12   4   4     2591.66     2824.76    204.16 o 
  13   4   4     7002.15     7700.09    289.65 o 
  14   4   4       24.86       74.50    129.47 o 
  15   4   4       70.99      211.59    148.49 o 
  16   4   4     3765.13     4091.90    350.39 o 
  17   4   4     1662.73     1962.35    267.82 o 
  18   4   4     3283.46     3154.66    315.28 o 
  19   4   4     7356.62     7423.04    444.04 o 
  20   4   4     1826.22     2109.44    414.99 o 
  21   4   4       60.99     -129.38    242.79 o 
  22   4   4      893.95     1307.47    300.22 o 
  23   4   4     1158.94     1941.31    385.92 o 
  24   4   4       11.92     -131.25    375.85 o 
  25   4   4     1113.52     1834.16    419.85 o 
  26   4   4      473.70      470.05    593.92 o 
  27   4   4     3233.48     5037.06   1164.11 o 
   1   5   4   106866.19   110414.60   1917.07 o 
   2   5   4    12089.81    11439.97    311.63 o 
   3   5   4    14723.59    13488.60    322.50 o 
   4   5   4     7835.56     8174.93    236.66 o 
   5   5   4    68556.90    67118.79    871.99 o 
   6   5   4    11146.77    11672.13    290.00 o 
   7   5   4    12465.57    12901.88    354.39 o 
   8   5   4    22976.15    23500.99    450.42 o 
   9   5   4    51622.41    52784.46    812.15 o 
  10   5   4       72.99       85.97    111.01 o 
  11   5   4    37008.40    36950.50    647.84 o 
  12   5   4    12086.98    11509.60    344.86 o 
  13   5   4     9325.29     9132.47    317.27 o 
  14   5   4     4359.11     4650.61    257.97 o 
  15   5   4    59880.70    59271.25    970.76 o 
  16   5   4     1391.59     1336.95    218.82 o 
  17   5   4    20061.81    18985.43    778.17 o 
  18   5   4     1748.83     1714.84    276.39 o 
  19   5   4    12764.68    12914.34    546.02 o 
  20   5   4      152.41     -160.74    243.48 o 
  21   5   4    36613.13    34646.49   1127.47 o 
  22   5   4     2097.02     2085.10    465.65 o 
  23   5   4      216.03      636.42    524.17 o 
  24   5   4     1908.18     1405.63    441.87 o 
  25   5   4    13879.72    15297.95    939.47 o 
  26   5   4        1.97     -583.91    666.53 o 
   0   6   4    62791.72    63678.21   2046.53 o 
   1   6   4    23825.21    23420.87    439.09 o 
   2   6   4     5737.31     5957.18    265.55 o 
   3   6   4    93783.95    94494.50   1382.85 o 
   4   6   4    30196.37    31719.96    590.72 o 
   5   6   4     6826.56     5786.14    197.46 o 
   6   6   4    31987.67    30708.98    493.74 o 
   7   6   4    90938.36    92056.03   1179.46 o 
   8   6   4     3670.98     3960.23    242.49 o 
   9   6   4    76072.09    73846.13   1074.64 o 
  10   6   4    16537.90    15235.20    426.23 o 
  11   6   4     7849.78     7175.20    276.90 o 
  12   6   4     1280.20     1384.08    240.00 o 
  13   6   4    86150.35    83953.63   1248.77 o 
  14   6   4     2443.94     2382.32    240.33 o 
  15   6   4      421.44      453.72    191.31 o 
  16   6   4    26168.12    24434.24    696.76 o 
  17   6   4    50959.25    51605.77   1263.52 o 
  18   6   4        5.39      616.42    273.37 o 
  19   6   4    19406.86    20313.11    766.01 o 
  20   6   4     4476.07     4172.02    433.37 o 
  21   6   4      456.59      568.03    308.36 o 
  22   6   4     5972.31     6145.69    653.21 o 
  23   6   4    22082.95    21900.79    896.51 o 
  24   6   4     1776.58     2093.61    479.78 o 
  25   6   4     8867.66     8765.13    773.72 o 
  26   6   4     3481.50     6563.22   1228.17 o 
   1   7   4     1744.15     1869.11    182.36 o 
   2   7   4        5.91       75.68    104.30 o 
   3   7   4     5159.19     4885.14    201.46 o 
   4   7   4      124.36       79.78    117.28 o 
   5   7   4     5629.12     5541.63    252.16 o 
   6   7   4      188.52      102.49    113.51 o 
   7   7   4      156.78      203.06    118.90 o 
   8   7   4     2017.17     2106.84    185.53 o 
   9   7   4     1903.53     1825.17    197.05 o 
  10   7   4      248.48      159.55    159.10 o 
  11   7   4       12.76       29.48    152.76 o 
  12   7   4      403.59      378.60    174.79 o 
  13   7   4        3.44      -70.06    163.15 o 
  14   7   4      110.21      238.35    177.30 o 
  15   7   4      315.70      569.92    206.76 o 
  16   7   4      499.01      438.14    293.26 o 
  17   7   4      124.81       25.08    221.78 o 
  18   7   4        6.67      180.86    269.16 o 
  19   7   4        5.10      412.46    280.53 o 
  20   7   4        3.72       66.74    344.52 o 
  21   7   4      508.95     1150.97    514.39 o 
  22   7   4        3.30     -128.04    307.44 o 
  23   7   4       30.63      458.72    345.39 o 
  24   7   4      402.85      678.40    472.14 o 
   0   8   4    30397.15    29162.96    883.44 o 
   1   8   4    24859.28    24243.82    730.11 o 
   2   8   4     4769.66     5023.13    288.75 o 
   3   8   4    73536.48    69911.22   1445.37 o 
   4   8   4    17628.44    17179.77    434.66 o 
   5   8   4     9882.65     9612.46    382.79 o 
   6   8   4    10999.81    10183.82    350.58 o 
   7   8   4    71450.25    72138.51   1093.86 o 
   8   8   4     4396.18     4337.34    245.21 o 
   9   8   4    54561.68    52965.73   1317.92 o 
  10   8   4     9901.30     9628.88    343.99 o 
  11   8   4    21107.26    21110.61    510.06 o 
  12   8   4     3420.07     3708.10    263.38 o 
  13   8   4    70983.66    70774.39   1350.10 o 
  14   8   4     1063.50      891.51    219.31 o 
  15   8   4     4075.22     3987.94    338.15 o 
  16   8   4     9190.28     8855.80    476.97 o 
  17   8   4    25601.20    25886.64    925.67 o 
  18   8   4      566.47      204.54    282.14 o 
  19   8   4    11306.28    10853.01    742.51 o 
  20   8   4     4294.15     4556.92    553.92 o 
  21   8   4      367.02     -290.44    472.87 o 
  22   8   4     3391.97     4742.41    592.55 o 
  23   8   4    17847.34    17265.04    988.03 o 
  24   8   4      576.53      299.85    722.23 o 
   1   9   4    93537.88    93859.89   1500.12 o 
   2   9   4    12736.13    13281.86    465.47 o 
   3   9   4    33375.95    32793.87    763.98 o 
   4   9   4     9335.05     9200.41    399.23 o 
   5   9   4    65214.34    64386.38   1226.46 o 
   6   9   4     5650.83     5869.58    338.07 o 
   7   9   4     8659.37     8247.82    422.23 o 
   8   9   4     5048.95     5195.21    276.15 o 
   9   9   4    28449.03    27993.95    598.68 o 
  10   9   4      165.28      241.36    158.89 o 
  11   9   4    15114.97    15838.03    457.52 o 
  12   9   4     3345.26     3564.62    246.75 o 
  13   9   4      705.55     1115.15    227.82 o 
  14   9   4     3564.14     4294.23    332.20 o 
  15   9   4    32591.77    32930.10    875.21 o 
  16   9   4      667.41      755.28    385.63 o 
  17   9   4    16748.76    18741.30    801.94 o 
  18   9   4     8480.09     8901.09    692.08 o 
  19   9   4     7618.43     8890.54   1199.51 o 
  20   9   4      537.59      983.29    485.70 o 
  21   9   4    27944.52    29135.72   1188.20 o 
  22   9   4     4666.01     4351.85    585.01 o 
  23   9   4      157.21     -164.19    492.61 o 
   0  10   4     1363.14     1915.67    393.54 o 
   1  10   4      848.58      966.89    214.51 o 
   2  10   4       70.68      -50.09    163.10 o 
   3  10   4     3722.62     4572.46    329.88 o 
   4  10   4     1955.08     1731.95    248.94 o 
   5  10   4        8.39     -167.64    167.64 o 
   6  10   4      101.32      441.78    237.75 o 
   7  10   4      269.72      164.96    219.93 o 
   8  10   4      644.35      584.94    243.35 o 
   9  10   4      221.63       32.28    227.01 o 
  10  10   4     1330.48     1346.88    249.72 o 
  11  10   4      159.71      141.30    211.23 o 
  12  10   4      329.13       14.46    235.68 o 
  13  10   4     2495.40     1844.09    290.18 o 
  14  10   4       91.06      141.85    230.41 o 
  15  10   4     1718.35     1268.21    334.12 o 
  16  10   4      844.01      675.88    276.84 o 
  17  10   4       28.04     -127.71    250.30 o 
  18  10   4       97.67     -281.48    281.48 o 
  19  10   4     2648.58     1808.65    388.59 o 
  20  10   4        9.37       49.52    353.38 o 
  21  10   4      221.27      293.65    880.51 o 
  22  10   4      581.67      999.06    813.67 o 
   1  11   4    50432.82    49362.58   1255.89 o 
   2  11   4     5518.54     5145.35    389.26 o 
   3  11   4     7136.89     7428.22    439.40 o 
   4  11   4     2535.29     2794.85    320.76 o 
   5  11   4    50181.38    51161.75   1561.88 o 
   6  11   4     4690.69     5426.53    495.62 o 
   7  11   4     3002.78     3555.55    619.47 o 
   8  11   4    17041.82    17556.57    699.28 o 
   9  11   4    17008.32    17704.60   1046.87 o 
  10  11   4      732.42      266.91    396.07 o 
  11  11   4    43074.08    42556.55   1014.72 o 
  12  11   4    14406.46    13303.21    862.10 o 
  13  11   4      435.86      263.14    251.59 o 
  14  11   4     4695.48     4449.57    404.66 o 
  15  11   4    21569.44    22945.83    949.33 o 
  16  11   4     1338.37     1175.14    343.39 o 
  17  11   4    14381.67    13958.72    741.76 o 
  18  11   4     6972.52     6883.13    868.80 o 
  19  11   4     6302.58     6784.02    665.79 o 
  20  11   4      183.25      322.44    712.36 o 
   0  12   4    14069.21    12733.96    935.06 o 
   1  12   4     9034.15     9286.28    583.83 o 
   2  12   4       36.92       29.92    279.28 o 
   3  12   4    35758.84    35589.26   1067.15 o 
   4  12   4     2886.10     3019.27    401.29 o 
   5  12   4     1471.61     1608.91    497.87 o 
   6  12   4     6471.16     6124.77    513.01 o 
   7  12   4    18228.34    17631.17    866.05 o 
   8  12   4     8748.24     6897.41    611.60 o 
   9  12   4    17159.57    15321.05    829.16 o 
  10  12   4     6859.11     6572.21    614.70 o 
  11  12   4     5262.37     5901.43    592.27 o 
  12  12   4      340.19      821.79    379.80 o 
  13  12   4    24914.73    24113.04    893.04 o 
  14  12   4      515.10      442.81    314.45 o 
  15  12   4      204.89      832.15    372.76 o 
  16  12   4     6778.90     8074.24    611.79 o 
  17  12   4     6624.75     6517.85    579.49 o 
  18  12   4       96.30     -296.64    379.50 o 
  19  12   4    10378.02    11481.62   1017.43 o 
   1  13   4     9300.73     8784.58    610.29 o 
   2  13   4     1232.62     1314.93    349.18 o 
   3  13   4      196.50       86.12    309.87 o 
   4  13   4       50.44       79.84    307.77 o 
   5  13   4     3824.16     4379.57    545.61 o 
   6  13   4        7.08     -294.74    301.43 o 
   7  13   4      887.67      512.85    343.58 o 
   8  13   4      122.59     -296.87    302.28 o 
   9  13   4      972.50     1389.55    366.35 o 
  10  13   4     2207.43     1417.72    442.20 o 
  11  13   4     2806.70     3808.05   1091.24 o 
  12  13   4      728.88     2210.77    599.15 o 
  13  13   4       12.36      -31.14    381.01 o 
  14  13   4       87.29      253.47    518.62 o 
  15  13   4     2434.57     4338.64   1088.45 o 
  16  13   4       17.42       99.33    681.39 o 
  17  13   4     2038.37     1550.29    832.70 o 
   0  14   4    22324.59    25112.74   2711.62 o 
   1  14   4     8611.11     8565.81    933.65 o 
   2  14   4      125.92      -11.21    345.60 o 
   3  14   4    37436.46    36890.23   1183.48 o 
   4  14   4     9801.88     9050.82    656.88 o 
   5  14   4      606.39      881.47    382.24 o 
   6  14   4     3169.60     2377.68    452.13 o 
   7  14   4    29676.77    29733.17   1051.06 o 
   8  14   4      719.83      497.41    468.30 o 
   9  14   4    24785.09    24649.03    971.88 o 
  10  14   4     2186.80     2055.78    514.62 o 
  11  14   4     8096.55     9379.32    793.27 o 
  12  14   4     2228.20     2748.80    548.63 o 
  13  14   4    31783.63    33609.33   1303.27 o 
  14  14   4     1013.16     -209.80    827.13 o 
   1  15   4    13796.79    13662.39    821.45 o 
   2  15   4      953.79      408.28    419.47 o 
   3  15   4     2284.15     2355.32    702.78 o 
   4  15   4      921.55      488.84    410.68 o 
   5  15   4    13806.27    13722.65    959.18 o 
   6  15   4       26.74     -299.93    376.36 o 
   7  15   4      114.40      531.58    400.42 o 
   8  15   4     1606.89     2174.83    474.77 o 
   9  15   4     5531.56     4861.87    822.16 o 
  10  15   4      263.46     1108.41    898.61 o 
   1  16   4     3144.57     1457.46    943.17 o 
   2  16   4      669.83       29.71    829.92 o 
   3  16   4     5037.63     5687.81   1260.66 o 
   4  16   4      201.73     1026.72    915.32 o 
   5  16   4      243.79      180.09    808.57 o 
   6  16   4     1554.43     2786.82   1081.49 o 
   1   1   5      891.73      714.10     61.28 o 
   2   1   5   302697.72   326081.31   3234.46 o 
   3   1   5    11939.63    11415.56    172.92 o 
   4   1   5   155407.78   157773.33   1617.38 o 
   5   1   5     7011.13     7331.46    176.75 o 
   6   1   5    12181.33    12773.86    347.52 o 
   7   1   5    19700.14    21639.61    343.25 o 
   8   1   5   273397.28   289821.44   3281.49 o 
   9   1   5      291.14      326.54     87.18 o 
  10   1   5     7619.11     8326.52    200.08 o 
  11   1   5     8379.48     8259.83    218.80 o 
  12   1   5   123763.48   123439.34   1442.67 o 
  13   1   5       67.99      101.70    110.00 o 
  14   1   5    93078.09    90192.65   1534.43 o 
  15   1   5     9249.13     8378.44    400.87 o 
  16   1   5    18673.45    17673.45    458.79 o 
  17   1   5      318.78      140.34    157.66 o 
  18   1   5    29105.42    30545.96    717.56 o 
  19   1   5      221.48      224.50    191.57 o 
  20   1   5     5362.61     6078.60    440.07 o 
  21   1   5     1498.02     1626.33    271.12 o 
  22   1   5    17412.24    17316.44    602.56 o 
  23   1   5      177.77      435.04    309.10 o 
  24   1   5    38204.45    37404.60   1152.79 o 
  25   1   5      647.35      661.91    367.83 o 
  26   1   5      249.84      425.30    381.20 o 
  27   1   5     1114.27     1763.64    504.95 o 
   0   2   5   850280.13   916064.13  14130.97 o 
   1   2   5    20056.46    21191.53    334.64 o 
   2   2   5     4631.39     4203.15    133.51 o 
   3   2   5       82.12      211.32     59.28 o 
   4   2   5    39973.99    39873.14    480.90 o 
   5   2   5     2593.72     3153.70    119.00 o 
   6   2   5    86566.82    91792.72   1054.02 o 
   7   2   5      736.33      919.32    100.73 o 
   8   2   5    11320.60    11252.11    262.94 o 
   9   2   5      235.69      154.58     89.80 o 
  10   2   5    91730.20    94726.80   1209.03 o 
  11   2   5       11.84       68.51     98.53 o 
  12   2   5    30023.82    29584.38    514.38 o 
  13   2   5     1279.87     1494.02    152.81 o 
  14   2   5    17657.96    18002.82    425.53 o 
  15   2   5     1190.12     1384.72    182.68 o 
  16   2   5    51756.54    48066.20    843.75 o 
  17   2   5       60.91      -49.31    166.32 o 
  18   2   5      842.35      718.19    243.21 o 
  19   2   5     1944.84     2449.27    281.56 o 
  20   2   5    25842.89    25744.53    691.86 o 
  21   2   5      818.58      842.56    255.04 o 
  22   2   5    23846.29    23282.01    681.78 o 
  23   2   5      487.45      525.44    283.32 o 
  24   2   5    13666.90    15516.72    778.29 o 
  25   2   5      117.68     -215.20    304.12 o 
  26   2   5    16186.63    15318.49    812.77 o 
  27   2   5      704.84      933.79    579.81 o 
  28   2   5     1034.76      866.12    867.98 o 
   1   3   5     4568.79     4856.58    182.21 o 
   2   3   5    37024.30    41382.99    705.62 o 
   3   3   5     1060.58     1069.60     80.11 o 
   4   3   5    15168.41    16034.98    267.06 o 
   5   3   5     7957.63     7670.73    185.11 o 
   6   3   5     5585.04     5392.67    175.97 o 
   7   3   5      669.34      718.02    100.44 o 
   8   3   5     2410.39     2564.14    149.56 o 
   9   3   5     3687.18     3704.58    187.06 o 
  10   3   5      728.83      531.67    112.70 o 
  11   3   5      347.23      308.76    112.81 o 
  12   3   5    11314.73    12154.30    316.47 o 
  13   3   5     5080.24     5489.32    234.93 o 
  14   3   5      621.67      407.97    133.64 o 
  15   3   5      828.69      593.88    163.87 o 
  16   3   5      257.82       93.41    150.47 o 
  17   3   5     2778.97     2476.44    257.08 o 
  18   3   5     9599.88     8923.32    412.37 o 
  19   3   5     1006.36      939.09    229.12 o 
  20   3   5      260.50      -20.42    204.59 o 
  21   3   5       99.00      -78.40    222.30 o 
  22   3   5      490.66      488.73    411.48 o 
  23   3   5        2.50       -3.86    262.24 o 
  24   3   5      475.81      500.19    332.94 o 
  25   3   5      663.26      733.77    366.40 o 
  26   3   5        1.29     -339.27    339.27 o 
  27   3   5        5.39      318.41    790.93 o 
   0   4   5   389770.72   418290.91   9379.66 o 
   1   4   5      669.39      240.23     93.23 o 
   2   4   5    34940.75    32623.69    602.98 o 
   3   4   5      260.78      557.08    113.25 o 
   4   4   5   166443.42   177918.80   2212.53 o 
   5   4   5    13934.35    14933.09    271.87 o 
   6   4   5   109825.06   111450.61   1277.56 o 
   7   4   5     1188.57     1332.70    115.75 o 
   8   4   5    32160.19    32704.34    555.31 o 
   9   4   5    10467.18    10807.98    291.45 o 
  10   4   5   146067.34   147703.84   1924.58 o 
  11   4   5      850.58     1020.10    144.61 o 
  12   4   5    38893.59    37733.87    841.92 o 
  13   4   5     6423.72     6428.27    332.15 o 
  14   4   5    10915.24    10838.93    349.42 o 
  15   4   5       70.95      127.07    142.87 o 
  16   4   5    96172.19    92812.95   1526.87 o 
  17   4   5    10012.27     9509.60    451.42 o 
  18   4   5     6998.47     8041.06    595.61 o 
  19   4   5       74.60       34.82    215.77 o 
  20   4   5    75583.82    76747.28   1521.17 o 
  21   4   5      909.40     1080.64    285.88 o 
  22   4   5    36986.95    35934.93    964.88 o 
  23   4   5      443.24      642.10    288.11 o 
  24   4   5    12604.55    13341.68    857.21 o 
  25   4   5      142.05      136.27    399.99 o 
  26   4   5    24604.82    25222.69   1195.17 o 
   1   5   5     3148.39     3940.40    259.59 o 
   2   5   5    26540.32    23765.63    657.56 o 
   3   5   5     3785.60     4706.75    197.96 o 
   4   5   5    55942.71    57589.20    905.85 o 
   5   5   5     1512.00     1625.75    121.16 o 
   6   5   5     2115.14     2019.00    125.94 o 
   7   5   5       12.27      132.59     85.12 o 
   8   5   5   119203.05   120680.52   1586.87 o 
   9   5   5    15428.02    15693.72    364.89 o 
  10   5   5      937.45     1158.11    145.81 o 
  11   5   5       38.38      128.98    121.29 o 
  12   5   5    94129.72    95185.39   1355.73 o 
  13   5   5       72.66       41.26    132.07 o 
  14   5   5    30709.47    29751.59    601.73 o 
  15   5   5       68.54      459.49    163.90 o 
  16   5   5     7660.39     7355.99    356.88 o 
  17   5   5     1400.96     1718.94    265.09 o 
  18   5   5    19683.57    18458.61    617.21 o 
  19   5   5     1464.26     1620.65    324.33 o 
  20   5   5     1113.94     1188.13    321.93 o 
  21   5   5      957.97      982.43    322.57 o 
  22   5   5     9986.46     8912.64    606.94 o 
  23   5   5      872.75      464.66    319.40 o 
  24   5   5     9370.27    11677.01   1226.34 o 
  25   5   5     1416.99     2240.79    625.17 o 
  26   5   5      737.96     2308.73    932.03 o 
   0   6   5     5790.20     5669.91    424.67 o 
   1   6   5       69.94      222.75     82.46 o 
   2   6   5     1829.36     1438.85    152.43 o 
   3   6   5       61.98       65.98    105.16 o 
   4   6   5    12675.91    11598.17    327.50 o 
   5   6   5      136.64       91.24     99.80 o 
   6   6   5    24190.21    24499.91    423.61 o 
   7   6   5      580.14      661.52    106.99 o 
   8   6   5     3221.62     3381.91    165.68 o 
   9   6   5       11.55      118.49     98.45 o 
  10   6   5    20904.77    19672.75    560.91 o 
  11   6   5      619.99      921.26    180.09 o 
  12   6   5     5912.65     5763.55    357.59 o 
  13   6   5     1764.71     1713.00    278.02 o 
  14   6   5     9474.88     9238.49    384.59 o 
  15   6   5      174.00      354.01    185.25 o 
  16   6   5    15519.22    15392.02    504.99 o 
  17   6   5      898.23     1096.37    294.64 o 
  18   6   5      264.03       53.89    287.68 o 
  19   6   5      163.03       38.17    259.94 o 
  20   6   5     8520.46     8036.79    565.14 o 
  21   6   5      143.99     -265.96    265.96 o 
  22   6   5     1214.69     1592.76    356.42 o 
  23   6   5      658.38      289.71    331.84 o 
  24   6   5      631.01      464.88    386.80 o 
  25   6   5      133.48     -166.23    477.65 o 
  26   6   5     4209.15     3677.07   1062.93 o 
   1   7   5      524.83      330.83    118.19 o 
   2   7   5   112563.63   116632.73   1543.89 o 
   3   7   5        5.37     -103.14    103.14 o 
   4   7   5    83178.99    82917.09   1275.24 o 
   5   7   5     3532.50     3159.64    210.17 o 
   6   7   5    33763.85    35226.80    627.44 o 
   7   7   5     2178.98     2119.63    181.37 o 
   8   7   5   141227.11   136468.55   1837.16 o 
   9   7   5     2524.45     2432.65    183.40 o 
  10   7   5     2353.20     2185.90    252.64 o 
  11   7   5     1325.30      972.81    168.78 o 
  12   7   5   127829.95   123338.77   2053.20 o 
  13   7   5      692.07      613.79    195.65 o 
  14   7   5    30105.42    30227.84    736.41 o 
  15   7   5     4027.22     3913.43    306.18 o 
  16   7   5     4747.58     4392.03    364.80 o 
  17   7   5       30.29     -146.30    247.90 o 
  18   7   5    52173.00    51188.10   1299.54 o 
  19   7   5       16.34      -71.41    267.65 o 
  20   7   5     8147.70     7968.55    571.97 o 
  21   7   5      405.40      652.53    348.11 o 
  22   7   5    14742.03    15340.49    773.24 o 
  23   7   5      344.25      683.88    354.14 o 
  24   7   5    31388.28    29631.42   1334.96 o 
   0   8   5    54401.04    45571.02   1450.79 o 
   1   8   5      240.01      120.57    151.68 o 
   2   8   5     7033.25     6516.84    410.14 o 
   3   8   5     4086.03     3484.55    264.45 o 
   4   8   5    37777.61    37954.20    819.39 o 
   5   8   5      306.50      205.29    135.00 o 
   6   8   5    19403.98    19323.40    484.80 o 
   7   8   5     2812.40     2992.66    215.28 o 
   8   8   5    12499.25    12868.14    378.28 o 
   9   8   5     1716.71     1757.11    198.90 o 
  10   8   5    34693.69    32997.00    608.59 o 
  11   8   5      598.63      740.92    163.06 o 
  12   8   5     4300.08     4536.79    285.95 o 
  13   8   5       22.11      -14.52    162.82 o 
  14   8   5     2666.55     3124.85    312.40 o 
  15   8   5        2.62      228.86    221.39 o 
  16   8   5    19932.27    20239.87    871.07 o 
  17   8   5       38.29      238.88    276.51 o 
  18   8   5     1336.81      929.76    323.88 o 
  19   8   5       45.22        0.74    328.01 o 
  20   8   5    14114.36    13764.07    840.23 o 
  21   8   5      255.41     -285.20    476.39 o 
  22   8   5     6331.46     7366.08   1039.80 o 
  23   8   5      346.64     1075.43    448.92 o 
  24   8   5     1964.74     2227.97    645.42 o 
   1   9   5     2773.03     2692.53    261.94 o 
   2   9   5    38895.45    38387.80    854.68 o 
   3   9   5     2544.00     2335.70    258.26 o 
   4   9   5    14871.26    13549.96    482.42 o 
   5   9   5      293.76      391.55    183.78 o 
   6   9   5     4422.77     4938.99    323.83 o 
   7   9   5      916.68      954.86    209.31 o 
   8   9   5    41256.45    41587.43    961.59 o 
   9   9   5     2731.20     3149.16    263.56 o 
  10   9   5    11230.23    11324.65    389.70 o 
  11   9   5     8017.74     7901.96    407.23 o 
  12   9   5    17012.16    14741.57    465.46 o 
  13   9   5       17.54     -169.47    169.47 o 
  14   9   5    13031.44    12664.35    451.85 o 
  15   9   5      620.94      599.01    226.95 o 
  16   9   5     1329.50     1277.20    288.42 o 
  17   9   5      175.48      279.19    287.48 o 
  18   9   5     9152.19     9459.00    874.28 o 
  19   9   5     1071.26      628.13    628.94 o 
  20   9   5     3963.30     3987.51    693.12 o 
  21   9   5      384.52      823.26    767.17 o 
  22   9   5     2757.98     2527.68    505.74 o 
  23   9   5      401.32      597.98    583.35 o 
   0  10   5   151350.00   151650.48   3227.05 o 
   1  10   5      221.01        2.62    172.91 o 
   2  10   5    11020.65    10638.75    459.44 o 
   3  10   5     1882.94     2195.27    272.79 o 
   4  10   5    57172.72    54990.36   1134.06 o 
   5  10   5     3019.55     2611.72    285.29 o 
   6  10   5    46080.36    45417.47    999.00 o 
   7  10   5     4381.75     4115.27    335.01 o 
   8  10   5     1020.32     1220.09    316.54 o 
   9  10   5      940.23     1134.34    286.96 o 
  10  10   5    53892.68    54925.25   1165.46 o 
  11  10   5     3503.05     3851.09    395.76 o 
  12  10   5    24867.54    23896.61    727.10 o 
  13  10   5      248.11      545.15    243.77 o 
  14  10   5    17672.27    18806.86    832.51 o 
  15  10   5      158.37      177.27    251.29 o 
  16  10   5    49855.15    49611.51   2014.96 o 
  17  10   5      291.75      360.47    478.46 o 
  18  10   5       54.67      267.97    367.93 o 
  19  10   5      212.37      430.69    384.11 o 
  20  10   5    31390.16    32209.26   1273.55 o 
  21  10   5       87.10      169.28    428.33 o 
  22  10   5    15345.81    14680.44   1714.61 o 
   1  11   5     3178.26     2958.25    323.92 o 
   2  11   5    11220.11    10938.39    617.43 o 
   3  11   5        4.80     -210.07    215.15 o 
   4  11   5     4201.18     4654.96    418.76 o 
   5  11   5      279.38      178.54    256.53 o 
   6  11   5     4057.51     4869.73    482.50 o 
   7  11   5     1003.17      653.80    311.66 o 
   8  11   5     9035.78     8945.12    664.87 o 
   9  11   5     3869.07     4151.94    532.62 o 
  10  11   5      827.48      943.30    283.69 o 
  11  11   5       22.74      367.06    318.47 o 
  12  11   5    10893.71    10725.84    546.49 o 
  13  11   5      353.25      232.06    254.24 o 
  14  11   5     3872.41     4855.64    430.50 o 
  15  11   5      282.61      153.77    304.81 o 
  16  11   5      247.92      474.36    318.21 o 
  17  11   5      188.98      376.10    379.01 o 
  18  11   5     1264.12     1708.94    435.60 o 
  19  11   5        2.47     -248.35    365.30 o 
  20  11   5      471.82      167.72    396.47 o 
   0  12   5    41976.70    42654.11   1675.07 o 
   1  12   5      468.53      678.14    302.36 o 
   2  12   5     1642.76     2161.98    357.66 o 
   3  12   5      783.83      527.02    352.86 o 
   4  12   5    24490.74    24401.55   1092.50 o 
   5  12   5       14.18      177.40    289.64 o 
   6  12   5    31451.99    31096.07   1136.43 o 
   7  12   5      524.94      163.83    411.69 o 
   8  12   5     1151.93      955.84    320.70 o 
   9  12   5       39.39      207.76    280.36 o 
  10  12   5    16097.05    16362.90    871.53 o 
  11  12   5     1881.13     2597.98    462.83 o 
  12  12   5     5662.09     5002.95    572.68 o 
  13  12   5       25.67      200.91    319.93 o 
  14  12   5     3230.17     2710.05    420.30 o 
  15  12   5       75.00      396.14    326.48 o 
  16  12   5    19415.17    19003.20    860.76 o 
  17  12   5       68.96      266.67    433.18 o 
  18  12   5      224.09      911.47    421.69 o 
  19  12   5      443.32     1195.42    548.28 o 
   1  13   5     2318.35     1913.97    384.22 o 
   2  13   5    44107.35    41912.79   1226.45 o 
   3  13   5       45.74      -40.25    382.77 o 
   4  13   5    35113.04    31967.24   1053.93 o 
   5  13   5     3696.72     3756.86    465.51 o 
   6  13   5     4940.95     4763.43    530.34 o 
   7  13   5      276.90      480.13    332.11 o 
   8  13   5    64022.36    61999.46   1818.19 o 
   9  13   5     5580.46     5594.47    605.26 o 
  10  13   5     2714.19     1494.22    547.97 o 
  11  13   5       38.62     -259.19    455.82 o 
  12  13   5    33560.45    33790.79   2187.12 o 
  13  13   5      333.50      932.05    433.26 o 
  14  13   5    16922.75    15917.22   1209.37 o 
  15  13   5      457.04     1029.51    741.26 o 
  16  13   5     6078.45     6729.39   1339.56 o 
   0  14   5     7867.11     8346.90    932.85 o 
   1  14   5      815.40      522.19    384.69 o 
   2  14   5       10.57      -31.41    340.72 o 
   3  14   5       59.65      326.81    351.17 o 
   4  14   5      480.05      265.64    353.00 o 
   5  14   5        2.62      124.56    344.87 o 
   6  14   5       99.30      218.70    366.70 o 
   7  14   5      475.22      468.36    371.34 o 
   8  14   5       61.44     -306.76    306.76 o 
   9  14   5       99.00      374.81    451.67 o 
  10  14   5       74.22      294.28    422.82 o 
  11  14   5      525.32     1413.77    483.21 o 
  12  14   5      547.48      874.49    552.31 o 
  13  14   5        8.28       55.92    799.28 o 
  14  14   5       28.53     -276.64    717.59 o 
   1  15   5       16.06     -314.82    368.69 o 
   2  15   5    13760.88    13538.16   1523.48 o 
   3  15   5        6.60      217.48    391.51 o 
   4  15   5    10710.56    11846.07    853.79 o 
   5  15   5      660.95     1661.20    435.80 o 
   6  15   5     7931.01     7861.07    663.88 o 
   7  15   5       87.04      515.45    386.06 o 
   8  15   5    27263.44    28273.73   1528.16 o 
   9  15   5      804.55     1145.55    953.38 o 
   2  16   5     1276.10     1671.90   1005.37 o 
   3  16   5     1572.08     1010.94    898.61 o 
   4  16   5    19230.85    15768.43   1721.10 o 
   5  16   5      199.20     -651.68    747.30 o 
   6  16   5    18818.25    18181.14   1797.23 o 
   0   0   6     3465.17     2589.50    221.53 o 
   1   0   6   112771.77   117582.77   1577.18 o 
   2   0   6    19584.35    19339.45    350.89 o 
   3   0   6   381465.09   400956.72   5106.81 o 
   4   0   6     4356.48     4508.72    195.61 o 
   5   0   6    15234.18    14813.98    387.41 o 
   6   0   6      514.38      212.95    123.80 o 
   7   0   6   167059.52   174043.44   2886.99 o 
   8   0   6    17980.72    17472.61    488.49 o 
   9   0   6   156697.03   161577.59   2731.92 o 
  10   0   6     4655.61     5029.86    228.13 o 
  11   0   6    60708.01    63916.16   1097.58 o 
  12   0   6     2513.59     3610.52    245.48 o 
  13   0   6   172776.45   176001.63   3031.95 o 
  14   0   6     1741.96     1874.44    250.02 o 
  15   0   6     2650.91     2979.48    343.15 o 
  16   0   6     6435.64     6713.36    448.87 o 
  17   0   6    22746.57    23297.51    865.56 o 
  18   0   6      197.84      796.17    295.98 o 
  19   0   6    49178.86    44448.18   2160.88 o 
  20   0   6     8641.52     8743.18    612.08 o 
  21   0   6     1110.04     1252.35    367.41 o 
  22   0   6     1148.43     1303.35    370.62 o 
  23   0   6    38533.29    38146.13   1296.80 o 
  24   0   6      793.90      646.30    750.08 o 
  25   0   6    13890.37    12418.93   1047.61 o 
  26   0   6      223.03      -90.28    514.19 o 
  27   0   6     7315.75     8598.09   1342.35 o 
   1   1   6    30446.99    28771.76    346.78 o 
   2   1   6     9741.35     8939.64    222.81 o 
   3   1   6    20678.26    20503.24    278.29 o 
   4   1   6     2321.33     1894.48     96.02 o 
   5   1   6   103416.85   105379.53   1074.78 o 
   6   1   6      280.20      438.65     74.39 o 
   7   1   6     2625.92     2855.91    114.45 o 
   8   1   6    20171.26    20379.41    315.98 o 
   9   1   6    24654.85    24654.22    398.45 o 
  10   1   6     1116.51     1519.17    121.69 o 
  11   1   6    21324.16    21281.25    381.84 o 
  12   1   6     2832.04     2798.69    159.00 o 
  13   1   6       15.52      130.93    127.17 o 
  14   1   6      287.91      558.69    148.02 o 
  15   1   6     9032.71     8916.23    334.32 o 
  16   1   6        3.56      187.84    173.29 o 
  17   1   6    16357.75    16287.06    459.97 o 
  18   1   6     2989.22     2686.34    272.98 o 
  19   1   6      221.60        3.21    186.78 o 
  20   1   6       86.15       95.34    203.46 o 
  21   1   6    12143.73    12556.66    515.28 o 
  22   1   6       40.63      109.24    223.58 o 
  23   1   6       17.11       93.02    231.41 o 
  24   1   6      159.49      392.63    334.86 o 
  25   1   6     7287.02     8075.30    632.65 o 
  26   1   6       37.92     -137.77    346.07 o 
  27   1   6     2114.60     2669.49    907.43 o 
   0   2   6     1435.00     1557.99    134.39 o 
   1   2   6   207098.14   213311.22   2406.08 o 
   2   2   6     3147.25     2743.21    125.34 o 
   3   2   6   147551.47   152972.36   1768.70 o 
   4   2   6    15900.96    16726.18    259.25 o 
   5   2   6     3414.81     3440.85    134.82 o 
   6   2   6       74.41      230.95     87.02 o 
   7   2   6    78445.83    78282.52    931.21 o 
   8   2   6        4.12        3.81     67.29 o 
   9   2   6    46062.54    46320.91    671.53 o 
  10   2   6       26.24      121.13     96.24 o 
  11   2   6     8268.35     7652.72    246.10 o 
  12   2   6       22.91      -99.41     99.41 o 
  13   2   6    37608.07    37183.77    890.39 o 
  14   2   6      756.02      730.29    159.74 o 
  15   2   6      123.17       51.84    142.04 o 
  16   2   6      224.65      452.25    165.41 o 
  17   2   6    12693.50    12697.42    417.92 o 
  18   2   6       43.07      331.59    192.31 o 
  19   2   6     9135.73     9499.41    436.66 o 
  20   2   6      637.68      625.31    227.31 o 
  21   2   6      261.52      432.69    236.10 o 
  22   2   6      239.71      503.25    240.81 o 
  23   2   6    13539.19    13863.88    860.40 o 
  24   2   6      539.67      459.51    498.58 o 
  25   2   6     8532.70     8316.34    636.00 o 
  26   2   6      361.20      810.00    383.90 o 
  27   2   6     4576.37     5534.64   1151.12 o 
   1   3   6   487337.56   519736.56   6122.97 o 
   2   3   6     6876.04     7052.28    184.99 o 
   3   3   6    35507.88    35420.59    528.80 o 
   4   3   6    16201.44    15543.01    259.09 o 
   5   3   6   184811.06   190198.83   2065.88 o 
   6   3   6     5144.70     5766.88    205.34 o 
   7   3   6    23095.61    22602.74    380.53 o 
   8   3   6     9224.47     9552.30    224.61 o 
   9   3   6    86250.66    86122.58   1119.01 o 
  10   3   6      355.58      353.56    107.26 o 
  11   3   6   111898.41   111996.84   1428.09 o 
  12   3   6     6788.03     7050.74    251.47 o 
  13   3   6     2252.75     2604.69    184.40 o 
  14   3   6      154.03      314.27    180.63 o 
  15   3   6    85767.44    83929.57   1267.98 o 
  16   3   6       29.10      402.11    167.35 o 
  17   3   6    27894.02    26598.31    606.51 o 
  18   3   6      146.91      154.39    191.37 o 
  19   3   6    29906.39    28647.04    722.29 o 
  20   3   6     1365.76     1097.08    244.47 o 
  21   3   6    64609.80    62994.61   1226.38 o 
  22   3   6       32.49      190.15    229.90 o 
  23   3   6      757.63     1046.47    305.86 o 
  24   3   6     1557.01      911.94    310.23 o 
  25   3   6    23793.25    22027.58   1462.38 o 
  26   3   6      520.67      696.78    393.48 o 
   0   4   6    14761.30    15837.51    629.84 o 
   1   4   6     4429.72     4041.67    179.09 o 
   2   4   6        4.42       32.94     93.51 o 
   3   4   6    33827.61    34435.98    643.19 o 
   4   4   6       63.12       31.33     90.61 o 
   5   4   6      810.57      904.29     91.77 o 
   6   4   6     1024.00     1227.38    101.51 o 
   7   4   6    19304.64    19707.78    340.43 o 
   8   4   6        5.73      -12.70     87.50 o 
   9   4   6     4345.89     4727.15    182.20 o 
  10   4   6      292.88      344.75    120.01 o 
  11   4   6     3776.48     4113.68    215.47 o 
  12   4   6      105.86       81.64    122.06 o 
  13   4   6     6766.35     7287.25    273.36 o 
  14   4   6     2186.88     2367.70    194.09 o 
  15   4   6     1212.24     1409.92    196.63 o 
  16   4   6      235.66       14.90    163.00 o 
  17   4   6     2463.97     2595.20    329.05 o 
  18   4   6     3056.68     3192.32    299.27 o 
  19   4   6     2128.74     2294.30    275.63 o 
  20   4   6     1144.51     1103.53    291.94 o 
  21   4   6      288.59      -37.83    251.01 o 
  22   4   6      188.48      -28.71    262.87 o 
  23   4   6     3827.84     3853.26    464.32 o 
  24   4   6        1.46      214.99    323.69 o 
  25   4   6     1570.59     1009.68    443.40 o 
  26   4   6        1.57     -703.67    703.67 o 
   1   5   6   119268.92   126218.21   1919.49 o 
   2   5   6    35792.45    37224.64    694.19 o 
   3   5   6    83716.27    85514.41   1373.61 o 
   4   5   6     2556.43     3162.74    177.71 o 
   5   5   6   150130.78   151542.50   1945.85 o 
   6   5   6     1591.51     2161.11    125.06 o 
   7   5   6     6461.15     6806.61    201.70 o 
   8   5   6     6849.23     7264.86    216.11 o 
   9   5   6    44549.13    44392.77    632.32 o 
  10   5   6       59.40       83.11    100.62 o 
  11   5   6    28422.24    27518.46    541.62 o 
  12   5   6      821.43     1203.85    205.04 o 
  13   5   6      372.80      516.30    148.24 o 
  14   5   6     1329.29     1375.33    204.74 o 
  15   5   6    42440.10    41865.28    838.86 o 
  16   5   6     2861.38     3022.10    267.50 o 
  17   5   6    21575.46    19908.64    724.32 o 
  18   5   6      644.85      779.38    283.27 o 
  19   5   6     1566.72     1281.27    316.86 o 
  20   5   6       13.69     -252.07    252.07 o 
  21   5   6    31768.72    30348.00    993.78 o 
  22   5   6      129.96      126.60    320.91 o 
  23   5   6     1038.30      431.83    385.63 o 
  24   5   6     1431.18     2089.04    435.51 o 
  25   5   6    20668.36    21265.40   2240.89 o 
  26   5   6        7.48     -193.09    742.66 o 
   0   6   6    38768.70    39658.13   1246.18 o 
   1   6   6    35508.79    35153.61    676.18 o 
   2   6   6      253.20      361.31    118.48 o 
   3   6   6   122894.83   125076.98   1783.85 o 
   4   6   6      565.39     1083.55    139.69 o 
   5   6   6     9837.65     9225.82    302.07 o 
   6   6   6      206.83      180.27    110.52 o 
   7   6   6   113416.60   113613.71   1446.45 o 
   8   6   6      310.31      276.82    120.13 o 
   9   6   6    91081.40    88162.18   1183.37 o 
  10   6   6      648.24      559.75    134.42 o 
  11   6   6    31361.75    30833.03    790.85 o 
  12   6   6     5438.22     5398.67    299.65 o 
  13   6   6   125504.91   122721.24   1872.96 o 
  14   6   6      292.79      125.64    173.06 o 
  15   6   6     2457.92     2730.65    262.22 o 
  16   6   6      482.75      329.11    218.78 o 
  17   6   6    39756.71    39934.89   1082.61 o 
  18   6   6      813.71      497.08    282.61 o 
  19   6   6    25331.95    24991.18    866.31 o 
  20   6   6      313.69      569.30    308.09 o 
  21   6   6      105.16     -231.90    342.67 o 
  22   6   6       46.31     -350.23    410.42 o 
  23   6   6    27405.94    25489.40    956.10 o 
  24   6   6      788.19      716.35    369.01 o 
  25   6   6     9563.43     9780.34    986.63 o 
  26   6   6      354.27      279.42    765.86 o 
   1   7   6      225.55      591.52    176.04 o 
   2   7   6     2198.53     2229.38    153.05 o 
   3   7   6      822.36      734.44    146.43 o 
   4   7   6      115.21       92.89    119.34 o 
   5   7   6       23.44      204.37    129.16 o 
   6   7   6      782.39     1197.21    170.09 o 
   7   7   6      315.32      321.16    131.38 o 
   8   7   6     1744.11     1770.48    166.57 o 
   9   7   6     4918.15     5203.48    243.00 o 
  10   7   6     2156.80     1975.56    177.83 o 
  11   7   6     1776.48     2236.07    211.77 o 
  12   7   6       71.70      117.87    157.85 o 
  13   7   6       40.63     -184.04    184.04 o 
  14   7   6       40.50      -19.46    191.81 o 
  15   7   6      840.87      705.54    208.80 o 
  16   7   6      773.80      142.11    220.64 o 
  17   7   6     1429.12     1436.62    327.02 o 
  18   7   6      333.84      129.48    273.34 o 
  19   7   6        7.50      735.80    314.41 o 
  20   7   6      195.45      206.50    289.40 o 
  21   7   6      866.20     1243.53    355.57 o 
  22   7   6      116.11       43.80    461.47 o 
  23   7   6      146.35      373.42    338.13 o 
  24   7   6       14.74      255.48    407.22 o 
  25   7   6      318.83     2084.08    918.11 o 
   0   8   6    24959.73    23850.61   2608.58 o 
   1   8   6    30190.39    30478.02   1079.81 o 
   2   8   6       46.13       -4.45    151.00 o 
   3   8   6   113528.55   114295.99   1905.06 o 
   4   8   6     1090.97      896.42    231.19 o 
   5   8   6      502.47      713.81    182.22 o 
   6   8   6     2349.72     2682.39    256.72 o 
   7   8   6    76041.25    75749.80   1237.36 o 
   8   8   6     9402.34    10102.42    350.21 o 
   9   8   6    53887.82    51971.04   1255.95 o 
  10   8   6      987.19     1177.13    173.32 o 
  11   8   6     6838.04     6630.50    322.06 o 
  12   8   6     1424.26     1194.47    201.83 o 
  13   8   6    60458.66    58396.30   1011.65 o 
  14   8   6       33.42      253.42    181.99 o 
  15   8   6     1975.18     1617.39    309.02 o 
  16   8   6      420.54      195.26    257.68 o 
  17   8   6    23054.45    21599.05    926.62 o 
  18   8   6       49.67      463.86    319.17 o 
  19   8   6    20457.52    19360.57    805.31 o 
  20   8   6      744.69      898.04    348.03 o 
  21   8   6      174.15     1060.36    358.88 o 
  22   8   6      337.21      476.03    456.92 o 
  23   8   6    17539.24    18961.69   1390.04 o 
  24   8   6      466.39      676.62    521.44 o 
   1   9   6    70685.14    69668.87   1314.12 o 
   2   9   6     1133.82     1483.59    230.57 o 
   3   9   6    10173.93     9502.29    418.71 o 
   4   9   6     2042.83     1850.03    251.84 o 
   5   9   6    60493.52    57852.27   1148.79 o 
   6   9   6     2267.33     2091.91    252.26 o 
   7   9   6    14835.13    13154.41    493.15 o 
   8   9   6    18956.20    17069.83    568.51 o 
   9   9   6    20202.49    18947.10    537.76 o 
  10   9   6      716.81      746.32    186.67 o 
  11   9   6    42671.76    40910.23    867.70 o 
  12   9   6     2219.65     2162.25    267.41 o 
  13   9   6      675.59      670.96    199.43 o 
  14   9   6     3188.92     3373.09    289.93 o 
  15   9   6    47589.92    46841.30    938.88 o 
  16   9   6     2480.02     1632.47    314.98 o 
  17   9   6    21274.75    20844.63    820.09 o 
  18   9   6      251.72     -189.06    426.09 o 
  19   9   6    10988.66    10115.18   1148.84 o 
  20   9   6      737.22     1773.76    403.15 o 
  21   9   6    36483.38    34755.46   1151.56 o 
  22   9   6       15.28      184.73    480.58 o 
  23   9   6       31.27      944.45    548.20 o 
   0  10   6     2404.49     1932.91    518.17 o 
   1  10   6       94.13      238.99    184.96 o 
   2  10   6      681.06      730.57    226.67 o 
   3  10   6     3985.01     4113.63    340.19 o 
   4  10   6      214.25      157.39    201.04 o 
   5  10   6        2.91      222.49    204.81 o 
   6  10   6       31.18      163.34    196.04 o 
   7  10   6     2602.68     2667.01    549.10 o 
   8  10   6      340.58      117.69    209.70 o 
   9  10   6      284.60      459.37    222.36 o 
  10  10   6       23.56      -24.40    241.49 o 
  11  10   6     1407.02     1030.69    262.12 o 
  12  10   6        1.80      156.75    228.75 o 
  13  10   6      242.63      651.46    314.54 o 
  14  10   6      693.34      291.95    241.70 o 
  15  10   6      166.72      159.10    244.86 o 
  16  10   6      369.87      728.46    321.14 o 
  17  10   6      584.10      551.64    372.70 o 
  18  10   6      503.43      777.69    393.51 o 
  19  10   6      578.46      649.53    399.53 o 
  20  10   6      182.51     -100.66    390.53 o 
  21  10   6       49.37     -178.57    390.78 o 
   1  11   6    51566.89    50615.64   1021.44 o 
   2  11   6      181.66      276.61    222.46 o 
   3  11   6    13711.85    14340.11    564.36 o 
   4  11   6     2059.41     2612.95    358.22 o 
   5  11   6    76153.70    75565.88   1672.14 o 
   6  11   6     2289.94     3214.50    373.57 o 
   7  11   6     7793.46     7393.84    500.59 o 
   8  11   6     2851.03     3251.77    391.17 o 
   9  11   6    37828.92    36503.52   1038.45 o 
  10  11   6      609.04      305.69    319.07 o 
  11  11   6    34586.89    32649.79   1006.65 o 
  12  11   6     2427.69     2679.74    423.59 o 
  13  11   6      252.03       81.95    247.35 o 
  14  11   6     1013.01      453.69    269.85 o 
  15  11   6    24546.30    23580.60   1171.11 o 
  16  11   6       53.33      409.02    557.67 o 
  17  11   6    28635.35    28369.05   1151.13 o 
  18  11   6      102.62      601.38    608.76 o 
  19  11   6     6526.12     6441.58    692.54 o 
  20  11   6      222.25      527.88    871.23 o 
   0  12   6      910.80     1460.86    482.78 o 
   1  12   6     5601.60     5016.09    478.18 o 
   2  12   6     1077.18     1176.26    339.79 o 
   3  12   6    28809.87    29264.42    959.36 o 
   4  12   6      450.41     -124.69    292.60 o 
   5  12   6     5216.92     6404.83    510.48 o 
   6  12   6       13.18       34.34    280.25 o 
   7  12   6    30676.05    31576.35   1101.94 o 
   8  12   6     3532.33     3513.41    422.46 o 
   9  12   6    32203.97    29322.28    954.20 o 
  10  12   6      440.74      723.32    369.06 o 
  11  12   6     9941.94     9446.96    892.86 o 
  12  12   6      201.79      467.49    317.30 o 
  13  12   6    32702.79    34073.80   1091.27 o 
  14  12   6       34.01       74.54    316.18 o 
  15  12   6      761.04      441.69    412.35 o 
  16  12   6       79.53      781.39    357.11 o 
  17  12   6    10089.60    11697.53    842.98 o 
  18  12   6       31.96      286.91    572.31 o 
   1  13   6     5081.51     4881.95    508.84 o 
   2  13   6      506.17       -0.55    318.93 o 
   3  13   6      641.96      814.28    356.79 o 
   4  13   6      448.56      485.10    543.75 o 
   5  13   6     4863.78     4825.54    518.63 o 
   6  13   6       33.25      169.58    324.61 o 
   7  13   6      482.12      509.46    405.83 o 
   8  13   6      331.92      283.31    392.09 o 
   9  13   6      782.57      591.73    523.47 o 
  10  13   6      431.52      179.71    486.53 o 
  11  13   6     1530.99     2699.84    646.13 o 
  12  13   6      419.86      479.13    548.80 o 
  13  13   6       26.84      310.62    406.23 o 
  14  13   6        6.21      230.72    403.23 o 
  15  13   6     2861.64     3755.98   1117.70 o 
  16  13   6      135.28      444.67    824.35 o 
   0  14   6      559.52     1000.78    533.32 o 
   1  14   6     6939.20     6307.53    591.06 o 
   2  14   6      321.57      553.93    360.76 o 
   3  14   6    34582.62    34119.86   1135.16 o 
   4  14   6      770.69     1309.69    392.62 o 
   5  14   6     2783.24     3807.05    503.13 o 
   6  14   6       33.14      233.25    384.49 o 
   7  14   6    29582.54    28140.53   1703.57 o 
   8  14   6       31.84       50.36    424.68 o 
   9  14   6    35462.35    34697.34   1569.61 o 
  10  14   6     1644.28     2381.11   1370.66 o 
  11  14   6     5116.61     5424.67    884.69 o 
  12  14   6      461.23      885.73    944.57 o 
  13  14   6    40348.87    41906.61   1843.39 o 
  14  14   6      138.02     -324.91    714.81 o 
   1  15   6    14543.91    16003.79    870.17 o 
   2  15   6       56.28      494.32    396.90 o 
   3  15   6     3381.88     3605.48    533.09 o 
   4  15   6      260.26      309.26    397.97 o 
   5  15   6    13052.61    13859.89    812.92 o 
   6  15   6        5.98      -68.90    394.81 o 
   7  15   6     1650.21     1204.63    499.06 o 
   8  15   6      812.98     1680.26    883.76 o 
   3  16   6     5777.07     9223.78   1452.82 o 
   4  16   6      258.84     -375.97    813.21 o 
   5  16   6       83.93      533.78    872.62 o 
   1   1   7    38606.47    38975.73    433.49 o 
   2   1   7    87272.77    87397.42    901.85 o 
   3   1   7    26412.41    25382.20    341.11 o 
   4   1   7   139268.42   144984.55   1371.49 o 
   5   1   7    32972.67    30382.53    393.27 o 
   6   1   7    36901.55    36150.85    446.03 o 
   7   1   7     1275.81     1041.79     88.91 o 
   8   1   7   151020.28   149463.33   1586.24 o 
   9   1   7     1467.70     1408.31    114.68 o 
  10   1   7    38105.54    40294.85    581.19 o 
  11   1   7    11199.54    10674.02    264.93 o 
  12   1   7    88096.45    84325.31   1143.45 o 
  13   1   7     1485.38     1596.03    169.46 o 
  14   1   7    48170.31    45764.63   1221.09 o 
  15   1   7    16483.19    15351.89    535.47 o 
  16   1   7     6958.45     7650.15    341.64 o 
  17   1   7     5737.34     6093.78    318.61 o 
  18   1   7    57938.94    56903.52    993.85 o 
  19   1   7     9185.81    10145.32    451.75 o 
  20   1   7    19468.47    18563.84    587.79 o 
  21   1   7     8016.00     8550.22    451.61 o 
  22   1   7     8950.06     9163.45    477.28 o 
  23   1   7       24.22      318.17    251.03 o 
  24   1   7    26525.81    25776.42    967.94 o 
  25   1   7     8454.89     8315.27    646.91 o 
  26   1   7       61.85     -342.36    342.36 o 
  27   1   7     1237.20     1055.98    604.71 o 
   0   2   7    28699.18    29049.53    602.10 o 
   1   2   7    17906.11    18163.52    305.93 o 
   2   2   7      439.49      434.15     79.83 o 
   3   2   7    13747.64    13795.51    250.04 o 
   4   2   7   116522.69   119819.41   1209.10 o 
   5   2   7     4784.33     5206.14    145.49 o 
   6   2   7    75678.16    75732.98    857.56 o 
   7   2   7    18094.77    17370.57    316.30 o 
   8   2   7     2142.61     2482.93    182.63 o 
   9   2   7    13627.04    13089.30    299.89 o 
  10   2   7    34906.79    33431.19    548.51 o 
  11   2   7     2568.68     2688.85    168.19 o 
  12   2   7    22993.28    22866.17    444.47 o 
  13   2   7    17093.62    15304.09    408.79 o 
  14   2   7    23383.47    22389.05    511.39 o 
  15   2   7      100.46      171.90    150.15 o 
  16   2   7    63987.12    60117.06   1005.47 o 
  17   2   7    22913.41    21583.06    540.17 o 
  18   2   7     8527.22     8507.77    576.97 o 
  19   2   7     1382.19     1318.36    247.97 o 
  20   2   7    38120.61    38641.55    877.86 o 
  21   2   7       12.87      155.64    260.30 o 
  22   2   7    16543.12    17036.13    934.17 o 
  23   2   7     4083.76     4167.09    372.07 o 
  24   2   7     8225.54     9015.41    562.84 o 
  25   2   7     2180.71     2279.57    437.62 o 
  26   2   7    19281.29    18313.65    887.87 o 
  27   2   7     1622.74     2183.41    943.17 o 
   1   3   7     1998.45     2165.69    114.64 o 
   2   3   7    16937.52    17863.76    326.13 o 
   3   3   7     3650.54     4446.82    159.14 o 
   4   3   7      947.24      650.25     95.64 o 
   5   3   7      196.21      166.57     70.27 o 
   6   3   7      400.26      648.08     90.26 o 
   7   3   7      111.18      157.62     72.45 o 
   8   3   7     7865.57     7386.41    241.22 o 
   9   3   7     3190.65     3126.31    142.96 o 
  10   3   7     2353.35     2646.58    138.15 o 
  11   3   7     1879.71     2064.68    162.72 o 
  12   3   7     1185.80     1080.94    147.58 o 
  13   3   7       43.96      219.97    143.10 o 
  14   3   7     1789.36     2103.47    202.95 o 
  15   3   7       32.48       81.67    191.06 o 
  16   3   7      893.37      796.84    183.19 o 
  17   3   7     1734.67     1690.27    224.19 o 
  18   3   7      218.12      188.89    195.57 o 
  19   3   7       82.34     -153.99    195.47 o 
  20   3   7      538.50      550.63    240.18 o 
  21   3   7     1149.61      840.02    257.54 o 
  22   3   7      305.24       64.84    234.10 o 
  23   3   7      334.78      513.39    253.93 o 
  24   3   7     2144.38     2597.86    380.57 o 
  25   3   7      418.89      223.79    344.74 o 
  26   3   7      529.88      730.57    446.81 o 
   0   4   7   481135.72   508757.69   9194.10 o 
   1   4   7     2231.84     2459.29    155.98 o 
   2   4   7    13658.40    12237.45    305.09 o 
   3   4   7    37125.99    35928.64    620.89 o 
   4   4   7   138928.34   143797.36   1815.93 o 
   5   4   7     6102.97     6069.05    161.93 o 
   6   4   7   131545.45   132419.73   1591.75 o 
   7   4   7    40887.91    41652.26    578.58 o 
   8   4   7      178.77       97.02     84.69 o 
   9   4   7    40134.54    38701.04    562.56 o 
  10   4   7   110766.14   112227.88   1414.26 o 
  11   4   7     2516.51     2846.85    206.37 o 
  12   4   7    29292.24    28650.79    689.07 o 
  13   4   7    35250.84    34748.18    612.43 o 
  14   4   7    10857.36    11705.96    385.27 o 
  15   4   7      588.44      716.18    178.52 o 
  16   4   7    80990.50    77691.19   1229.32 o 
  17   4   7     9191.90     9279.12    383.16 o 
  18   4   7     2448.86     2572.74    280.54 o 
  19   4   7     3855.74     4809.51    424.15 o 
  20   4   7    44866.34    46109.93    995.24 o 
  21   4   7       53.21      755.81    317.83 o 
  22   4   7    31166.71    29757.94   1171.83 o 
  23   4   7     4863.95     5584.32    524.59 o 
  24   4   7     6983.57     7395.14    605.84 o 
  25   4   7     1909.79     1343.34    463.87 o 
  26   4   7    25051.14    24645.95   2069.22 o 
   1   5   7    11596.97    11558.89    430.13 o 
   2   5   7    41273.60    40334.98    747.65 o 
   3   5   7     6024.13     5230.00    262.70 o 
   4   5   7    22103.62    21386.10    484.07 o 
   5   5   7    24128.50    23901.87    459.51 o 
   6   5   7     4981.93     5124.21    176.15 o 
   7   5   7     3194.11     3796.89    160.47 o 
   8   5   7   103879.47   103036.49   1235.64 o 
   9   5   7     5976.42     6312.86    210.62 o 
  10   5   7    15258.45    15872.79    348.73 o 
  11   5   7      202.85      258.71    138.90 o 
  12   5   7    56124.09    55487.64   1134.62 o 
  13   5   7      322.56       34.68    144.54 o 
  14   5   7    11072.93    10858.54    475.67 o 
  15   5   7     4552.68     4481.91    393.88 o 
  16   5   7     6026.13     5792.98    384.56 o 
  17   5   7     4239.01     4712.51    434.51 o 
  18   5   7    31510.36    31388.39    956.84 o 
  19   5   7      583.71      392.40    282.42 o 
  20   5   7     2403.87     2669.21    397.57 o 
  21   5   7     8840.77     7877.53    584.31 o 
  22   5   7     2797.91     2937.57    434.43 o 
  23   5   7      202.66      141.82    428.57 o 
  24   5   7     7847.25     7808.61    922.26 o 
  25   5   7     1033.31     1500.02    430.76 o 
  26   5   7      240.38     -129.04    747.30 o 
   0   6   7    18390.87    17086.90    739.47 o 
   1   6   7     3352.18     3024.08    254.58 o 
   2   6   7     3281.46     3427.85    203.71 o 
   3   6   7     8401.63     7739.27    295.32 o 
   4   6   7     4883.17     4828.42    238.85 o 
   5   6   7      189.75      333.08    119.35 o 
   6   6   7    17987.46    17764.62    403.77 o 
   7   6   7      355.20      268.35    117.82 o 
   8   6   7       16.37      -84.17    107.95 o 
   9   6   7     3770.03     3709.47    204.05 o 
  10   6   7     9559.27     9363.91    298.91 o 
  11   6   7      260.19      249.19    145.78 o 
  12   6   7     4781.46     4994.99    298.55 o 
  13   6   7     2344.96     1897.38    256.55 o 
  14   6   7     2507.54     2319.57    252.92 o 
  15   6   7     1924.93     1551.44    263.26 o 
  16   6   7     5690.91     6193.42    424.21 o 
  17   6   7     1417.09     2067.57    345.12 o 
  18   6   7      910.43      702.61    291.73 o 
  19   6   7     1225.49     1416.47    330.39 o 
  20   6   7     3270.55     3022.32    404.63 o 
  21   6   7      101.55      228.03    334.58 o 
  22   6   7     2741.31     2237.77    715.80 o 
  23   6   7     2647.72     2781.11    452.99 o 
  24   6   7     1356.51     1323.28    395.72 o 
  25   6   7      445.49      547.28    448.51 o 
   1   7   7    16245.87    14788.41    508.84 o 
   2   7   7    81972.79    78935.32   1540.55 o 
   3   7   7     2172.38     1628.56    205.13 o 
   4   7   7    71391.63    69631.04   1119.20 o 
   5   7   7    23797.17    21245.99    490.29 o 
   6   7   7    12836.82    13279.53    387.04 o 
   7   7   7      943.57      990.72    235.61 o 
   8   7   7   100475.34   100784.09   1344.97 o 
   9   7   7    10197.39     9807.49    314.38 o 
  10   7   7    11615.94    11270.63    444.62 o 
  11   7   7     6589.72     6525.50    310.18 o 
  12   7   7    72754.96    70575.89   1141.74 o 
  13   7   7        8.62      -23.91    159.28 o 
  14   7   7    27414.85    26918.90    621.46 o 
  15   7   7    12650.17    12775.90    588.15 o 
  16   7   7     2123.08     2610.76    391.75 o 
  17   7   7     6798.69     7030.62    590.23 o 
  18   7   7    36511.39    36131.86   1644.56 o 
  19   7   7     7002.46     7347.47    549.45 o 
  20   7   7    10217.69     9771.00    627.63 o 
  21   7   7     8608.09     7873.15    602.24 o 
  22   7   7    15125.87    14460.90    765.59 o 
  23   7   7      523.95      954.51    367.27 o 
  24   7   7    23843.09    24289.80   1142.58 o 
  25   7   7     3358.28     3859.43    738.92 o 
   0   8   7    13368.47    14122.94    741.43 o 
   1   8   7     2448.54     2748.98    574.55 o 
   2   8   7     2314.70     2424.19    274.31 o 
   3   8   7     5777.78     4881.76    310.63 o 
   4   8   7    25520.24    26140.67    660.04 o 
   5   8   7      421.05      176.09    170.28 o 
   6   8   7    39206.75    37826.54    839.27 o 
   7   8   7    21625.54    22643.23    705.28 o 
   8   8   7     5923.44     5849.54    360.36 o 
   9   8   7     2410.04     2624.15    208.95 o 
  10   8   7    11612.85    11347.93    533.46 o 
  11   8   7     4597.54     4686.05    287.98 o 
  12   8   7     8905.27     9381.12    380.90 o 
  13   8   7     1903.93     2063.86    236.44 o 
  14   8   7     6148.28     6528.84    349.54 o 
  15   8   7      290.65      245.28    215.40 o 
  16   8   7    21869.74    20740.15    630.10 o 
  17   8   7      925.59     1063.54    285.39 o 
  18   8   7     1730.15     1941.27    390.34 o 
  19   8   7     1345.79     1803.72    437.34 o 
  20   8   7     8458.89    10104.19    748.48 o 
  21   8   7        8.75      143.73    381.95 o 
  22   8   7     3527.26     3689.82    561.24 o 
  23   8   7      683.85      882.38    531.04 o 
  24   8   7     3260.44     3804.25   1039.72 o 
   1   9   7     4322.61     4784.78    373.81 o 
   2   9   7    26229.09    25360.26    679.21 o 
   3   9   7     1040.12     1118.51    223.93 o 
   4   9   7    15156.61    14402.01    515.15 o 
   5   9   7     3721.71     3843.68    311.75 o 
   6   9   7     4925.13     4733.37    338.61 o 
   7   9   7      238.60      143.93    188.42 o 
   8   9   7    37166.57    34500.44    870.26 o 
   9   9   7      509.67      580.91    199.10 o 
  10   9   7      500.98      461.23    206.04 o 
  11   9   7     5100.76     5047.70    399.73 o 
  12   9   7    22394.87    21370.33    613.64 o 
  13   9   7      573.66      280.30    216.88 o 
  14   9   7    15665.71    15174.52    548.53 o 
  15   9   7     3649.11     3755.54    337.36 o 
  16   9   7      497.42      730.53    250.46 o 
  17   9   7     1512.97     2507.31    352.59 o 
  18   9   7    10736.26    10681.38    739.61 o 
  19   9   7     1408.08     1396.41    365.88 o 
  20   9   7     2163.59     1748.79    624.94 o 
  21   9   7     2887.23     3962.08    502.83 o 
  22   9   7     2944.12     2995.01    876.33 o 
  23   9   7       78.88      -64.98    678.60 o 
   0  10   7   112447.09   113738.04   2572.29 o 
   1  10   7     3032.92     3237.25    319.25 o 
   2  10   7    10692.82    10517.17    478.21 o 
   3  10   7    13383.41    12618.02    534.50 o 
   4  10   7    44336.16    43279.96    983.34 o 
   5  10   7     1431.69     1324.03    272.25 o 
   6  10   7    41024.43    40310.29    944.00 o 
   7  10   7    16468.12    16958.31    593.91 o 
   8  10   7    10575.70     9979.33    475.52 o 
   9  10   7     5040.49     5143.87    377.73 o 
  10  10   7    54071.07    51955.03   1150.07 o 
  11  10   7     5837.69     5714.85    415.08 o 
  12  10   7    13507.39    13636.49    527.32 o 
  13  10   7    15460.57    15919.74    641.10 o 
  14  10   7     7458.08     8154.28    501.59 o 
  15  10   7       29.05      -44.34    245.10 o 
  16  10   7    36181.73    34271.93   1249.17 o 
  17  10   7     7061.19     8526.93    728.56 o 
  18  10   7      236.74     -251.76    347.69 o 
  19  10   7     2654.43     2976.72    535.02 o 
  20  10   7    24158.31    24900.74   1182.75 o 
  21  10   7       91.20      394.54    793.71 o 
   1  11   7     1528.70     1298.28    252.58 o 
   2  11   7     2186.05     2513.78    311.77 o 
   3  11   7     1478.74     1158.58    268.70 o 
   4  11   7     6958.88     6486.97    837.89 o 
   5  11   7     4038.71     4598.76    408.63 o 
   6  11   7     1176.27     1005.40    309.91 o 
   7  11   7      948.15     1141.38    308.15 o 
   8  11   7    14977.46    15634.66    680.26 o 
   9  11   7     2164.03     1840.12    407.95 o 
  10  11   7     2170.60     2491.29    381.65 o 
  11  11   7      103.72      225.08    290.26 o 
  12  11   7     7491.31     7648.99    565.40 o 
  13  11   7        7.31      348.27    295.80 o 
  14  11   7     4519.94     4323.66    419.74 o 
  15  11   7      164.61      360.77    278.31 o 
  16  11   7     1388.73     2469.49    471.50 o 
  17  11   7      429.49      867.37    420.42 o 
  18  11   7     4953.78     4975.46    633.28 o 
  19  11   7      478.41     -133.10    839.43 o 
   0  12   7    25243.94    24317.14   2038.12 o 
   1  12   7     1623.87     2165.39    377.80 o 
   2  12   7     2395.68     2304.34    333.68 o 
   3  12   7     4280.05     4693.43    424.83 o 
   4  12   7    11496.47    11741.56    633.11 o 
   5  12   7      586.85      791.68    315.64 o 
   6  12   7    19975.50    19168.80    780.40 o 
   7  12   7     6394.10     6224.11    516.98 o 
   8  12   7      111.99      338.58    304.56 o 
   9  12   7     3091.27     2971.85    494.43 o 
  10  12   7    19659.35    18955.61    952.37 o 
  11  12   7     1347.09     1002.78    351.06 o 
  12  12   7     7798.22     8142.79    657.64 o 
  13  12   7     6263.91     6845.70    572.86 o 
  14  12   7     5637.46     5456.17    536.55 o 
  15  12   7      130.40      436.07    351.48 o 
  16  12   7    18742.01    15010.95   1161.37 o 
  17  12   7     1792.27     2559.56    571.04 o 
  18  12   7       18.01     -455.14    455.14 o 
   1  13   7     8714.55     8631.15    613.03 o 
   2  13   7    33740.78    32558.25   1291.88 o 
   3  13   7     1997.67     2626.98    417.43 o 
   4  13   7    26857.80    26340.65    951.09 o 
   5  13   7    10132.84     9567.87    636.18 o 
   6  13   7     5312.11     6189.53    638.87 o 
   7  13   7      424.74      262.62    393.82 o 
   8  13   7    47982.55    48336.35   1961.28 o 
   9  13   7     2838.78     3079.52    668.18 o 
  10  13   7     1768.98     3064.90    936.21 o 
  11  13   7     1791.17     1775.82    477.17 o 
  12  13   7    33980.22    32478.72   1103.51 o 
  13  13   7        9.13     -319.16    319.16 o 
  14  13   7    16566.96    17042.61   1664.57 o 
  15  13   7     3161.39     3320.27    690.85 o 
  16  13   7     3145.44     4127.31    997.94 o 
   0  14   7     2669.43     2791.69    687.42 o 
   1  14   7       77.80      -36.12    330.34 o 
   2  14   7      644.26      533.59    446.19 o 
   3  14   7      482.95      437.65    359.08 o 
   4  14   7     1474.67     1093.92    447.53 o 
   5  14   7       65.81     -186.02    344.96 o 
   6  14   7      542.50      474.16    373.28 o 
   7  14   7        4.49      -19.06    423.55 o 
   8  14   7      303.35      249.35    444.49 o 
   9  14   7        5.69      152.62    503.05 o 
  10  14   7      753.80     1466.55    616.20 o 
  11  14   7       82.17     1059.52    459.58 o 
  12  14   7       66.44      780.92    577.41 o 
  13  14   7       20.14      900.15    899.08 o 
  14  14   7      346.44      355.34    549.37 o 
   1  15   7     2992.21     3247.88    503.84 o 
   2  15   7     9046.87     8696.10    695.64 o 
   3  15   7      722.64      591.83    393.76 o 
   4  15   7     8602.75     9593.98    746.20 o 
   5  15   7     4071.65     3934.37    533.90 o 
   6  15   7     3298.47     2913.30    509.63 o 
   7  15   7      130.96     -122.54    724.09 o 
   0   0   8   117135.66   119877.50   2321.15 o 
   1   0   8     5155.32     5323.45    238.02 o 
   2   0   8    14738.00    14225.78    316.10 o 
   3   0   8   127386.95   129403.97   1759.54 o 
   4   0   8    93865.70    96845.93   1495.75 o 
   5   0   8     9869.03     8562.31    251.74 o 
   6   0   8    30625.49    29910.54    532.92 o 
   7   0   8    66668.05    63025.80    958.25 o 
   8   0   8    21588.53    21863.11    584.14 o 
   9   0   8    68099.96    64313.57   1264.60 o 
  10   0   8    41794.69    40503.45    911.33 o 
  11   0   8     5026.61     4479.19    306.19 o 
  12   0   8     1913.86     1785.20    240.28 o 
  13   0   8   108735.52   103370.09   2275.71 o 
  14   0   8     9835.44     9660.50    478.20 o 
  15   0   8    13867.33    14293.47    608.86 o 
  16   0   8    48574.82    45201.02   1092.54 o 
  17   0   8    23877.35    23583.27    748.38 o 
  18   0   8     1400.08     1695.01    353.63 o 
  19   0   8    62731.12    57939.68   1587.80 o 
  20   0   8    26750.79    26285.95   1037.06 o 
  21   0   8     3515.04     4004.71    497.75 o 
  22   0   8    12993.46    11840.21    753.26 o 
  23   0   8    29347.14    30255.90   1785.00 o 
  24   0   8    10634.63    10671.80    771.56 o 
  25   0   8     8064.80     9545.14    951.39 o 
  26   0   8    14974.67    15770.69   1186.07 o 
  27   0   8     4516.87     2822.09   1047.14 o 
   1   1   8     1775.15     1520.99     90.31 o 
   2   1   8     2844.90     2274.96    105.39 o 
   3   1   8      589.64      361.18     74.08 o 
   4   1   8    17285.54    17510.85    266.33 o 
   5   1   8    41146.38    41783.84    508.06 o 
   6   1   8     3061.35     3118.23    124.07 o 
   7   1   8     3289.49     3666.44    132.36 o 
   8   1   8    51753.11    54359.64    667.73 o 
   9   1   8     1190.08     1166.79    129.65 o 
  10   1   8      622.92      856.12    105.93 o 
  11   1   8     6018.83     6179.80    244.87 o 
  12   1   8    23738.85    23336.96    471.60 o 
  13   1   8        1.01       62.55    162.77 o 
  14   1   8    10670.57     9764.87    443.44 o 
  15   1   8    11504.09    12224.55    398.18 o 
  16   1   8      536.84      234.51    166.66 o 
  17   1   8     6404.93     6301.59    326.63 o 
  18   1   8     1593.58     1831.63    227.24 o 
  19   1   8      655.90      636.42    220.65 o 
  20   1   8      240.25      247.47    214.91 o 
  21   1   8     7384.59     7646.99    441.13 o 
  22   1   8     1287.91      899.18    338.49 o 
  23   1   8       18.20      446.04    242.01 o 
  24   1   8     3859.31     4349.41    544.03 o 
  25   1   8     3646.32     4142.38    442.82 o 
  26   1   8      177.76      376.90    373.38 o 
  27   1   8     4300.91     4970.22   1141.83 o 
   0   2   8    32609.60    28783.07    827.40 o 
   1   2   8    31527.40    30954.33    457.65 o 
   2   2   8    21560.12    22201.81    344.87 o 
   3   2   8    24315.80    24346.84    380.11 o 
   4   2   8    25092.27    22974.77    356.88 o 
   5   2   8      851.37      891.07     83.35 o 
   6   2   8     3132.52     3451.58    169.60 o 
   7   2   8    37743.33    38532.64    512.94 o 
   8   2   8       50.45      206.69     84.80 o 
   9   2   8    33442.44    32872.67    493.71 o 
  10   2   8    23277.93    22754.02    392.90 o 
  11   2   8     8349.49     9146.53    274.01 o 
  12   2   8    14397.08    14710.31    604.47 o 
  13   2   8    28067.38    27526.32    574.54 o 
  14   2   8     2092.69     2617.10    285.17 o 
  15   2   8     4866.53     5116.48    288.07 o 
  16   2   8    14433.14    13582.11    432.29 o 
  17   2   8    12224.47    12708.60    431.82 o 
  18   2   8     1155.39     1221.32    220.75 o 
  19   2   8    18476.58    17877.96    598.52 o 
  20   2   8    14686.96    14339.75    543.93 o 
  21   2   8      655.62      499.50    286.38 o 
  22   2   8     3134.42     3176.18    343.20 o 
  23   2   8     7193.40     7655.72    461.61 o 
  24   2   8     1781.34     1927.12    321.75 o 
  25   2   8     2479.51     2661.71    399.76 o 
  26   2   8     6436.78     6726.11    614.94 o 
  27   2   8     2813.21     2582.58    979.38 o 
   1   3   8   173124.19   181716.92   2097.97 o 
   2   3   8    52495.91    52050.60    694.12 o 
   3   3   8    10180.99    10750.26    247.19 o 
   4   3   8    85721.74    87022.81   1157.72 o 
   5   3   8    69550.65    70746.46    858.03 o 
   6   3   8     4707.08     4852.05    144.68 o 
   7   3   8    17451.02    16886.37    295.13 o 
   8   3   8    81976.07    79898.76    932.25 o 
   9   3   8    51788.25    51672.12    661.37 o 
  10   3   8     4776.68     5012.68    223.33 o 
  11   3   8    51171.78    50603.36    765.85 o 
  12   3   8    55994.31    50900.50   1281.49 o 
  13   3   8     7227.57     7024.29    301.22 o 
  14   3   8    32069.82    30636.30    764.20 o 
  15   3   8    56006.26    51264.86   1030.93 o 
  16   3   8     9327.22    10264.01    388.02 o 
  17   3   8    32585.42    30321.56    754.95 o 
  18   3   8    28558.57    28031.24    648.31 o 
  19   3   8    18511.37    17325.10    575.95 o 
  20   3   8     1438.33     1648.19    276.39 o 
  21   3   8    42284.93    41270.91    943.09 o 
  22   3   8     6839.10     6999.37    436.80 o 
  23   3   8     1391.06     1542.63    310.03 o 
  24   3   8    21472.84    21110.02    903.99 o 
  25   3   8    16991.76    17698.03    863.35 o 
  26   3   8      400.09     -285.98    588.55 o 
   0   4   8    32225.67    31877.57    759.37 o 
   1   4   8     2039.97     1896.86    113.48 o 
   2   4   8     3952.41     4458.36    347.90 o 
   3   4   8    14167.20    13793.04    423.32 o 
   4   4   8      353.51      565.27     93.56 o 
   5   4   8      531.36      572.43    127.89 o 
   6   4   8      357.24      403.53     84.77 o 
   7   4   8    13351.78    13551.32    281.88 o 
   8   4   8     8893.65     8964.96    234.78 o 
   9   4   8     9638.42     9297.52    243.30 o 
  10   4   8     2457.27     2754.40    178.92 o 
  11   4   8      625.75      753.07    145.94 o 
  12   4   8     3042.52     3312.83    207.00 o 
  13   4   8     5172.39     5457.12    279.58 o 
  14   4   8       95.85       10.80    151.82 o 
  15   4   8      576.63      693.42    183.62 o 
  16   4   8     1456.63     1485.97    214.07 o 
  17   4   8     5969.64     5820.58    329.38 o 
  18   4   8      581.39      424.61    198.23 o 
  19   4   8       91.81      463.78    246.19 o 
  20   4   8     4752.55     4921.70    425.05 o 
  21   4   8      288.49      522.61    268.99 o 
  22   4   8      479.39      148.15    470.85 o 
  23   4   8     1076.35      974.24    359.39 o 
  24   4   8      469.40      858.51    389.99 o 
  25   4   8      594.88      467.19    436.07 o 
   1   5   8    14464.58    14808.93    414.72 o 
   2   5   8    15019.58    14288.28    380.02 o 
   3   5   8     5482.16     5890.08    270.54 o 
   4   5   8    28211.77    28746.29    561.22 o 
   5   5   8    52848.22    51958.29    801.38 o 
   6   5   8     9867.79     9254.74    250.82 o 
   7   5   8    21088.95    20560.67    408.73 o 
   8   5   8    45499.38    44868.95    637.91 o 
   9   5   8    13091.43    12708.85    557.49 o 
  10   5   8     3829.70     3906.01    233.50 o 
  11   5   8    48454.09    49520.89    968.56 o 
  12   5   8    41723.46    41483.79    755.35 o 
  13   5   8     3021.77     2932.31    319.61 o 
  14   5   8    10965.05    11027.76    846.61 o 
  15   5   8    33603.99    33013.24    824.86 o 
  16   5   8     2556.58     2441.03    296.00 o 
  17   5   8    24949.88    23952.04    718.33 o 
  18   5   8    15223.82    13272.10    650.91 o 
  19   5   8     2350.82     3015.20    400.69 o 
  20   5   8     2639.81     1904.26    361.81 o 
  21   5   8    20597.90    20243.73    945.54 o 
  22   5   8     1096.87     1796.86    389.34 o 
  23   5   8       50.47      135.11    322.36 o 
  24   5   8    10389.83    11286.24    724.84 o 
  25   5   8    10165.80    11594.22    853.41 o 
   0   6   8    26156.08    21253.04    855.25 o 
   1   6   8    21349.27    19291.01    610.31 o 
   2   6   8     5825.49     4779.20    234.34 o 
   3   6   8    96827.91    96099.74   1562.78 o 
   4   6   8    38689.45    36882.05    741.92 o 
   5   6   8     3195.76     3352.42    197.59 o 
   6   6   8    27136.91    26605.36    521.76 o 
   7   6   8    37620.33    37065.56    856.04 o 
   8   6   8     4125.47     4276.80    215.74 o 
   9   6   8    37519.97    36377.63    691.78 o 
  10   6   8    27889.78    26659.77    565.29 o 
  11   6   8     8537.11     9141.50    580.08 o 
  12   6   8    12969.52    12775.14    434.08 o 
  13   6   8    55169.49    54631.80   1239.21 o 
  14   6   8     8878.20     9147.61    493.77 o 
  15   6   8     4412.74     4564.83    396.27 o 
  16   6   8    33149.16    32171.37    843.51 o 
  17   6   8    17247.22    18221.25    642.02 o 
  18   6   8     1802.44     2258.70    388.41 o 
  19   6   8    21997.09    21131.53    831.28 o 
  20   6   8    27117.64    25602.61    950.80 o 
  21   6   8       24.08     -199.28    350.25 o 
  22   6   8     4948.71     4376.49    498.03 o 
  23   6   8    16758.34    16952.18    903.01 o 
  24   6   8     3983.21     4875.22    541.52 o 
  25   6   8     5570.50     7837.88    990.52 o 
   1   7   8     1089.35     1957.84    243.76 o 
   2   7   8       72.41      209.21    167.19 o 
   3   7   8     2980.21     3234.43    288.23 o 
   4   7   8      453.38      333.57    161.65 o 
   5   7   8     1198.72     1091.88    164.52 o 
   6   7   8      776.26      876.36    155.65 o 
   7   7   8     3299.36     2956.49    211.33 o 
   8   7   8       65.66       97.60    132.31 o 
   9   7   8     3595.23     3792.21    223.10 o 
  10   7   8     2815.76     3030.78    277.11 o 
  11   7   8     1994.62     2171.86    294.28 o 
  12   7   8     1331.46     1319.76    207.14 o 
  13   7   8       44.10      121.22    165.29 o 
  14   7   8      294.70      353.73    198.03 o 
  15   7   8      100.51      386.99    205.06 o 
  16   7   8      553.90      631.60    230.33 o 
  17   7   8        5.00      106.81    218.57 o 
  18   7   8        4.46       94.98    338.34 o 
  19   7   8       36.29     -110.28    327.73 o 
  20   7   8       10.66      -36.10    313.14 o 
  21   7   8      126.91     -208.60    362.91 o 
  22   7   8       14.64     -133.72    321.98 o 
  23   7   8       94.96       62.13    368.21 o 
  24   7   8      182.46      714.30    743.82 o 
   0   8   8    41776.05    41961.28   1655.66 o 
   1   8   8     2414.06     1986.12    307.11 o 
   2   8   8     1942.81     1983.57    261.50 o 
   3   8   8    53248.80    50999.89   1157.07 o 
   4   8   8    36883.99    36232.07    822.03 o 
   5   8   8       22.73     -117.67    170.25 o 
   6   8   8    15086.85    13752.05    485.37 o 
   7   8   8    23854.36    21730.39    563.54 o 
   8   8   8      877.30      689.04    189.25 o 
   9   8   8    34899.34    35206.06    850.91 o 
  10   8   8     7291.98     8133.10    388.53 o 
  11   8   8      160.87      281.27    176.73 o 
  12   8   8     6282.10     6859.37    345.68 o 
  13   8   8    46781.19    44428.58    857.22 o 
  14   8   8     6012.48     5976.13    342.39 o 
  15   8   8     4639.57     4371.32    346.71 o 
  16   8   8    18479.79    17251.07    597.58 o 
  17   8   8    13519.91    13222.49    603.31 o 
  18   8   8      856.61     1209.85    304.89 o 
  19   8   8    17316.42    16198.34    695.46 o 
  20   8   8    19984.99    21039.30    798.11 o 
  21   8   8      915.62     1152.68    339.19 o 
  22   8   8     5250.15     6227.40    519.69 o 
  23   8   8    10251.55    10371.77   1054.73 o 
   1   9   8    41966.64    40222.57   1013.34 o 
   2   9   8     9073.01     8963.05    496.29 o 
   3   9   8     2511.42     2133.76    269.57 o 
   4   9   8    24698.24    24235.02    673.03 o 
   5   9   8    34012.42    34046.24    826.50 o 
   6   9   8     2431.00     2576.17    284.21 o 
   7   9   8     5290.69     4912.24    363.02 o 
   8   9   8    32052.67    31146.46    724.14 o 
   9   9   8     3531.15     4285.08    366.35 o 
  10   9   8     5136.04     5237.21    390.10 o 
  11   9   8    34615.39    34047.55    796.70 o 
  12   9   8    25491.45    26156.07    692.23 o 
  13   9   8      159.85      371.01    225.05 o 
  14   9   8    10912.58    11371.28    496.30 o 
  15   9   8    22404.15    23668.85    830.24 o 
  16   9   8     5855.36     6142.35    458.53 o 
  17   9   8     9136.75     9061.61    612.80 o 
  18   9   8    16396.90    15512.72    770.24 o 
  19   9   8     3929.21     4719.57    507.88 o 
  20   9   8      591.43      174.68    393.90 o 
  21   9   8    14902.22    14367.11    942.15 o 
  22   9   8     2354.03     3179.28    680.58 o 
   0  10   8       23.34      295.83    574.63 o 
   1  10   8      134.97     -131.45    204.78 o 
   2  10   8      333.99      237.26    222.91 o 
   3  10   8      609.09     1038.36    253.11 o 
   4  10   8      399.79      330.76    358.27 o 
   5  10   8      792.84      896.61    252.49 o 
   6  10   8     3102.96     2995.10    319.52 o 
   7  10   8     1380.63     1577.54    277.69 o 
   8  10   8        2.97     -216.74    216.74 o 
   9  10   8      291.55      330.75    253.05 o 
  10  10   8     1332.14     1681.08    301.23 o 
  11  10   8      758.41     1358.30    286.96 o 
  12  10   8      122.49      225.36    250.66 o 
  13  10   8       27.05      223.72    225.22 o 
  14  10   8     1023.70     1230.88    294.90 o 
  15  10   8      584.72      579.53    317.51 o 
  16  10   8      227.05      315.01    303.46 o 
  17  10   8     1799.41     1926.41    831.21 o 
  18  10   8       41.81       62.32    369.64 o 
  19  10   8      130.18      536.83    427.49 o 
  20  10   8      135.65     -379.03    379.03 o 
   1  11   8    33506.00    32057.55    787.53 o 
   2  11   8     8988.81     9838.98    500.56 o 
   3  11   8     7535.31     7171.33    443.14 o 
   4  11   8    14699.55    14065.91    578.18 o 
   5  11   8    35138.68    35189.11    942.41 o 
   6  11   8     4648.70     4467.55    386.82 o 
   7  11   8     8141.78     8527.44    481.82 o 
   8  11   8    44558.19    43871.45   1393.25 o 
   9  11   8    11868.38    12012.83    651.69 o 
  10  11   8     1216.08     1404.04    345.29 o 
  11  11   8    16457.58    16683.94    755.75 o 
  12  11   8    17235.70    18112.88    845.49 o 
  13  11   8      371.95      223.75    286.21 o 
  14  11   8    12156.70    12222.87    690.90 o 
  15  11   8    16711.62    17376.19    815.56 o 
  16  11   8     1702.98     1904.54    443.38 o 
  17  11   8    12474.98    12317.12   1182.83 o 
  18  11   8    12697.42    11862.65    875.85 o 
  19  11   8     7918.18     7556.00    916.36 o 
   0  12   8     3717.45     3743.15    513.56 o 
   1  12   8     4545.33     4616.27    421.80 o 
   2  12   8     1963.82     1961.75    332.58 o 
   3  12   8    23869.22    24200.46   1138.66 o 
   4  12   8     6911.22     6613.94    518.77 o 
   5  12   8     1393.76      703.16    320.15 o 
   6  12   8     5867.64     5642.61    501.39 o 
   7  12   8    15101.17    13798.67    687.09 o 
   8  12   8      146.88      604.57    378.92 o 
   9  12   8    17625.55    18015.94    935.11 o 
  10  12   8     6119.26     7234.97    578.08 o 
  11  12   8     4275.91     5249.25    517.22 o 
  12  12   8     2380.68     2603.18    423.64 o 
  13  12   8    18305.96    19018.75   1104.28 o 
  14  12   8     2236.43     2234.71    419.18 o 
  15  12   8      193.84      752.17    537.77 o 
  16  12   8    13330.97    13839.17   1141.25 o 
  17  12   8     7291.45     8006.76   1321.93 o 
   1  13   8     1495.61     2016.67    469.14 o 
   2  13   8     3055.57     3123.53    451.95 o 
   3  13   8      147.23     -163.10    314.06 o 
   4  13   8     1518.45      910.09    364.46 o 
   5  13   8     1131.64     1998.40    492.91 o 
   6  13   8       19.42      276.37    387.09 o 
   7  13   8     2979.83     3116.39    661.50 o 
   8  13   8     3485.76     3059.51    953.38 o 
   9  13   8      199.08      411.56    429.24 o 
  10  13   8        6.23     -368.82    391.79 o 
  11  13   8     2779.23     2993.29    471.02 o 
  12  13   8     1382.61     1632.17    586.35 o 
  13  13   8      210.46      242.97    393.80 o 
  14  13   8     1127.33      627.39    426.95 o 
  15  13   8     1779.74     1482.17    598.39 o 
  16  13   8      976.74     2617.86    939.46 o 
   0  14   8    20325.80    21856.93   1328.01 o 
   1  14   8     7044.19     6964.05    611.35 o 
   2  14   8      542.29      944.85    378.07 o 
   3  14   8    22957.80    20477.93    916.72 o 
   4  14   8    18725.94    18830.72    882.81 o 
   5  14   8      455.87     -332.57    332.57 o 
   6  14   8     9201.27     9194.70    674.68 o 
   7  14   8    15009.65    15972.46    982.80 o 
   8  14   8     1137.08     2064.34    677.38 o 
   9  14   8    13635.99    11403.11   1099.40 o 
  10  14   8     5738.05     6908.12    757.61 o 
  11  14   8     1357.10     1168.96    592.92 o 
  12  14   8     1870.74     2765.17    707.45 o 
  13  14   8    16281.08    19576.61   1318.75 o 
   1  15   8     3559.50     4552.74    555.01 o 
   2  15   8     1278.80     1512.87    451.03 o 
   3  15   8      115.32      141.24    395.12 o 
   4  15   8     4077.65     4847.02    572.87 o 
   5  15   8     7510.75     8124.29   1195.26 o 
   6  15   8       81.03      111.40    741.73 o 
   1   1   9    44340.11    41798.11    479.89 o 
   2   1   9    29790.65    29372.57    386.35 o 
   3   1   9    24598.08    23234.13    329.90 o 
   4   1   9    47277.22    49303.84    574.46 o 
   5   1   9   179117.88   181188.95   1798.68 o 
   6   1   9    25838.82    25877.06    372.83 o 
   7   1   9     1637.26     1910.80    105.27 o 
   8   1   9    43787.71    43167.39    668.40 o 
   9   1   9    16408.54    14985.19    290.29 o 
  10   1   9     1221.55     1629.62    158.91 o 
  11   1   9    54512.55    54110.36    820.20 o 
  12   1   9    30066.25    27821.20    533.31 o 
  13   1   9      476.60      611.96    152.69 o 
  14   1   9    22148.54    20431.08    465.47 o 
  15   1   9    47542.75    45290.29    885.10 o 
  16   1   9     3000.02     2907.74    264.03 o 
  17   1   9    49705.38    48626.04    896.05 o 
  18   1   9    12859.73    13316.39    460.37 o 
  19   1   9    15680.68    15764.37    505.40 o 
  20   1   9     3692.82     4024.49    344.53 o 
  21   1   9    39388.91    37931.86    894.99 o 
  22   1   9     4561.77     3992.78    365.85 o 
  23   1   9      153.90      411.07    260.09 o 
  24   1   9    10159.56    10421.32    537.05 o 
  25   1   9    19293.96    18142.63    693.55 o 
  26   1   9      765.44     1315.45    494.31 o 
  27   1   9     6849.31     7045.94   1294.08 o 
   0   2   9    88361.63    89944.27   1571.01 o 
   1   2   9      655.27      875.95     98.29 o 
   2   2   9     1331.32     1452.28    108.03 o 
   3   2   9    91752.51    89944.61   1003.20 o 
   4   2   9    27921.66    26914.54    389.42 o 
   5   2   9       29.33      225.32     77.46 o 
   6   2   9    22024.45    21038.26    303.87 o 
   7   2   9    41847.32    39060.88    498.87 o 
   8   2   9    29474.78    30456.99    472.44 o 
   9   2   9    66624.23    65007.65    796.20 o 
  10   2   9    29566.59    28823.62    485.94 o 
  11   2   9    12268.31    11633.82    354.60 o 
  12   2   9     5215.02     4837.08    312.52 o 
  13   2   9    69516.42    67910.96   1074.07 o 
  14   2   9     3203.55     3240.51    243.63 o 
  15   2   9      133.06      143.35    162.04 o 
  16   2   9    11583.78    11171.84    406.24 o 
  17   2   9    22618.24    21953.54    615.76 o 
  18   2   9      192.41      639.76    227.65 o 
  19   2   9    28372.07    25500.79    691.60 o 
  20   2   9     5546.86     5463.81    389.00 o 
  21   2   9      212.40      142.53    227.79 o 
  22   2   9    10390.35     9905.96    508.97 o 
  23   2   9    10175.60    10602.59    533.20 o 
  24   2   9     1216.60     1285.76    304.27 o 
  25   2   9     8351.88     9658.07    608.88 o 
  26   2   9     6364.86     6292.15   1236.52 o 
   1   3   9     5234.16     5969.48    200.69 o 
   2   3   9     6397.42     6305.52    190.59 o 
   3   3   9       58.71      175.07     83.23 o 
   4   3   9     1274.70     1366.24    112.01 o 
   5   3   9      111.52      256.94     85.75 o 
   6   3   9     8700.19     9380.55    205.97 o 
   7   3   9      214.85      399.65     81.17 o 
   8   3   9     3128.53     2892.92    142.93 o 
   9   3   9    18957.19    19039.62    511.42 o 
  10   3   9      255.71       85.44    101.77 o 
  11   3   9      261.47      342.49    125.01 o 
  12   3   9      127.91      453.74    150.53 o 
  13   3   9      973.73     1372.27    231.22 o 
  14   3   9       21.54      138.98    158.32 o 
  15   3   9     2766.69     2353.08    232.95 o 
  16   3   9      341.36      619.23    186.87 o 
  17   3   9       63.31      229.76    178.47 o 
  18   3   9      740.98      811.27    213.88 o 
  19   3   9     3289.65     2947.79    311.76 o 
  20   3   9      125.89     -188.96    211.78 o 
  21   3   9     1066.59      973.01    266.78 o 
  22   3   9       16.73      121.21    263.66 o 
  23   3   9        2.99     -159.39    268.15 o 
  24   3   9     1440.50     2274.37    371.65 o 
  25   3   9      738.19      967.91    397.51 o 
  26   3   9      262.27      679.53    727.80 o 
   0   4   9   100828.78   101979.99   1775.59 o 
   1   4   9    27966.26    26022.81    419.49 o 
   2   4   9     9619.43     9749.98    251.08 o 
   3   4   9   104867.01   104142.73   1371.79 o 
   4   4   9    13241.31    12389.39    288.79 o 
   5   4   9    15288.39    16447.09    347.50 o 
   6   4   9    65129.65    65203.68    876.76 o 
   7   4   9   128966.44   129494.59   1410.35 o 
   8   4   9      656.83      711.76    117.40 o 
   9   4   9    93625.35    96049.91   1255.60 o 
  10   4   9    48497.33    48313.31   1033.31 o 
  11   4   9    19913.52    19440.15    400.04 o 
  12   4   9     4925.00     4459.54    268.69 o 
  13   4   9    86411.69    86279.69   1402.16 o 
  14   4   9     8795.25     9033.02    356.57 o 
  15   4   9     3431.50     3306.32    258.75 o 
  16   4   9    30333.07    28543.17    711.86 o 
  17   4   9    55451.42    52632.78   1301.10 o 
  18   4   9      358.63      494.61    224.51 o 
  19   4   9    23825.55    24569.17    769.30 o 
  20   4   9    11562.85    10665.32    565.74 o 
  21   4   9      229.91     -136.30    262.27 o 
  22   4   9     6999.94     7540.58    526.64 o 
  23   4   9    18608.69    19199.37    861.40 o 
  24   4   9      862.04     1302.03    382.98 o 
  25   4   9    12442.23    11397.83    738.01 o 
  26   4   9     7641.85     7925.99   1265.30 o 
   1   5   9    29050.78    28698.72    550.25 o 
   2   5   9    44347.68    42699.09    781.05 o 
   3   5   9    11186.21    10383.85    311.68 o 
   4   5   9     6674.11     6568.57    299.37 o 
   5   5   9    32848.10    30512.40    597.25 o 
   6   5   9     5862.05     6063.04    240.02 o 
   7   5   9     1446.61     1282.24    148.27 o 
   8   5   9    26985.73    25422.38    476.06 o 
   9   5   9     5860.06     5617.96    263.77 o 
  10   5   9       25.30      111.35    138.93 o 
  11   5   9    16014.32    15733.85    426.23 o 
  12   5   9    13178.61    13182.73    404.39 o 
  13   5   9     2483.09     3098.97    272.23 o 
  14   5   9     6694.11     6969.68    393.27 o 
  15   5   9    23810.65    22448.18    750.47 o 
  16   5   9      107.83      473.05    233.00 o 
  17   5   9    19863.91    18221.53    645.66 o 
  18   5   9     6014.68     6401.69    443.92 o 
  19   5   9    13978.69    13924.99    694.76 o 
  20   5   9      128.38       11.76    302.30 o 
  21   5   9    24101.18    24135.71    910.89 o 
  22   5   9     2572.58     2890.12    439.78 o 
  23   5   9      275.35      299.34    353.63 o 
  24   5   9     7618.70     6890.64   1050.22 o 
  25   5   9    13438.13    13847.80    929.25 o 
  26   5   9        1.46     1075.92    815.06 o 
   0   6   9     2258.28     2932.13    681.85 o 
   1   6   9     7902.47     8177.22    385.62 o 
   2   6   9      227.08      571.06    182.15 o 
   3   6   9    17458.50    17376.85    423.73 o 
   4   6   9    15830.11    15532.01    405.40 o 
   5   6   9      473.52      317.53    126.02 o 
   6   6   9     5365.27     5299.76    252.67 o 
   7   6   9    17594.03    17844.76    513.02 o 
   8   6   9     1984.53     2012.29    172.40 o 
   9   6   9     2587.14     2692.78    219.68 o 
  10   6   9      970.73     1149.70    274.14 o 
  11   6   9     5725.15     5596.35    331.69 o 
  12   6   9      130.32       -7.71    153.23 o 
  13   6   9     8884.50     8317.01    393.91 o 
  14   6   9      309.33       51.20    188.86 o 
  15   6   9     1082.95     1137.26    230.70 o 
  16   6   9      587.56      694.37    222.90 o 
  17   6   9     2386.19     2937.50    378.29 o 
  18   6   9     3328.06     2899.98    464.11 o 
  19   6   9     2005.26     1778.97    376.69 o 
  20   6   9     1139.83      862.37    374.23 o 
  21   6   9        5.03       69.25    315.08 o 
  22   6   9     1817.68     1873.49    414.37 o 
  23   6   9     4720.76     5673.84    566.83 o 
  24   6   9      102.38     -150.44    496.27 o 
  25   6   9      776.14     1574.43    835.49 o 
   1   7   9    55640.20    55292.29   1200.61 o 
   2   7   9    22656.26    20745.31    632.84 o 
   3   7   9    20997.44    19148.20    610.05 o 
   4   7   9    29937.44    28477.73    769.63 o 
   5   7   9    95134.45    93200.20   2424.61 o 
   6   7   9     9547.90     9393.80    364.01 o 
   7   7   9     7683.34     7736.26    301.37 o 
   8   7   9    30407.62    30329.89    604.96 o 
   9   7   9    24591.35    26192.75    623.08 o 
  10   7   9     5606.66     5922.21    306.91 o 
  11   7   9    14679.84    14563.43    444.17 o 
  12   7   9    24420.78    23566.35    694.19 o 
  13   7   9       31.74       13.54    183.58 o 
  14   7   9     8869.20     9216.01    432.62 o 
  15   7   9    46813.23    47320.31    987.44 o 
  16   7   9      651.16      534.70    229.17 o 
  17   7   9    18749.05    18335.40    619.15 o 
  18   7   9    14669.50    13572.94    620.43 o 
  19   7   9     9192.92    10052.31    571.07 o 
  20   7   9     2328.11     2866.86    391.29 o 
  21   7   9    33551.45    34103.89    995.01 o 
  22   7   9     4834.67     4339.68    595.80 o 
  23   7   9      171.77     1062.42    455.62 o 
  24   7   9     5376.03     5576.51    673.64 o 
   0   8   9    12232.45    10802.29    705.39 o 
   1   8   9     4198.00     4027.68    341.00 o 
   2   8   9     5879.74     6282.25    398.84 o 
   3   8   9    16151.06    16414.30    594.80 o 
   4   8   9     7830.38     8179.03    398.08 o 
   5   8   9     6050.17     5681.25    433.35 o 
   6   8   9     7771.76     7257.28    350.58 o 
   7   8   9    19070.11    18961.30    532.81 o 
   8   8   9       67.13      149.68    204.42 o 
   9   8   9    13989.71    13724.41    534.05 o 
  10   8   9     4229.88     4448.60    358.20 o 
  11   8   9      311.30      297.80    198.68 o 
  12   8   9     3529.49     3281.73    303.29 o 
  13   8   9    14458.44    13940.11    473.23 o 
  14   8   9     1065.10     1619.20    264.16 o 
  15   8   9      471.14      241.93    223.41 o 
  16   8   9     3932.18     4029.41    353.44 o 
  17   8   9     8300.78     9674.15    490.74 o 
  18   8   9        2.89       41.75    263.75 o 
  19   8   9     4804.33     5867.77    515.05 o 
  20   8   9     1650.23     1518.25    353.93 o 
  21   8   9       86.00     -370.86    370.86 o 
  22   8   9     1477.51     1343.64    363.48 o 
  23   8   9     6127.99     6672.11    699.19 o 
   1   9   9    29207.56    28320.70    831.74 o 
   2   9   9     9100.16     8711.22    479.70 o 
   3   9   9     2701.48     2557.25    340.20 o 
   4   9   9     2855.13     2467.14    287.01 o 
   5   9   9    15772.62    15241.92    551.24 o 
   6   9   9     1579.29     1198.76    251.40 o 
   7   9   9      271.43      351.47    200.93 o 
   8   9   9    10363.02     9915.10    485.12 o 
   9   9   9    15183.53    15372.11    589.75 o 
  10   9   9       16.22     -217.69    217.69 o 
  11   9   9    21650.64    20625.53    778.94 o 
  12   9   9     4227.60     3972.00    338.39 o 
  13   9   9      748.52      774.22    241.65 o 
  14   9   9     1646.74     2099.95    317.83 o 
  15   9   9     7731.96     7647.23    503.31 o 
  16   9   9      260.80     -151.77    304.44 o 
  17   9   9     4642.29     5258.42    510.15 o 
  18   9   9     5116.81     5644.26    538.58 o 
  19   9   9     2361.60     2059.70    417.65 o 
  20   9   9     2498.59     2829.18    610.37 o 
  21   9   9     9952.44     9872.83    830.14 o 
   0  10   9    18778.15    18983.61    986.32 o 
   1  10   9    13303.38    13704.99    786.53 o 
   2  10   9     1854.21     1974.14    289.06 o 
   3  10   9    40882.71    41905.52    985.21 o 
   4  10   9     9206.65     9021.97    468.92 o 
   5  10   9     4690.53     4348.23    366.20 o 
   6  10   9    27738.69    26390.58    753.48 o 
   7  10   9    41870.69    42677.92   1000.63 o 
   8  10   9      523.75      527.84    254.32 o 
   9  10   9    35659.15    35196.93    923.44 o 
  10  10   9    18361.85    18101.12    668.98 o 
  11  10   9     7633.68     7760.90    480.99 o 
  12  10   9     5223.26     5017.75    424.31 o 
  13  10   9    51525.65    51034.92   1187.45 o 
  14  10   9     4933.93     5046.28    449.02 o 
  15  10   9      805.84      713.91    297.99 o 
  16  10   9    16258.47    17488.01    810.24 o 
  17  10   9    21388.30    24345.58   1225.20 o 
  18  10   9      272.99      248.80    535.64 o 
  19  10   9    14008.33    15247.32    958.52 o 
  20  10   9     6255.51     4829.86    664.06 o 
   1  11   9     4651.94     5876.75    423.82 o 
   2  11   9      988.31      878.27    346.07 o 
   3  11   9     1299.66     1522.31    305.43 o 
   4  11   9     3595.28     4036.57    380.44 o 
   5  11   9     4684.41     4844.27    403.52 o 
   6  11   9      563.20      664.77    263.73 o 
   7  11   9       43.62       -3.11    283.74 o 
   8  11   9     2813.78     2647.22    388.00 o 
   9  11   9     1859.69     2004.06    340.02 o 
  10  11   9       98.32      319.25    361.51 o 
  11  11   9     2374.62     3532.82    615.15 o 
  12  11   9      895.76     1084.33    344.34 o 
  13  11   9     1101.97     1375.15    377.22 o 
  14  11   9     1700.26     1880.18    495.46 o 
  15  11   9     2648.84     2364.05    492.83 o 
  16  11   9      302.27      755.70    407.52 o 
  17  11   9     2706.06     2786.43    533.26 o 
  18  11   9     1881.12     2702.58    551.47 o 
   0  12   9    10653.50    10199.49    756.19 o 
   1  12   9     7185.94     6604.18    442.77 o 
   2  12   9      105.66      434.64    258.16 o 
   3  12   9    21332.12    21642.33    828.26 o 
   4  12   9     4858.84     4916.14    749.41 o 
   5  12   9      789.04     1104.17    387.10 o 
   6  12   9     6535.55     7009.42    539.41 o 
   7  12   9    13361.31    12821.68    812.45 o 
   8  12   9       41.62      394.30    369.31 o 
   9  12   9    13011.07    13992.70    742.06 o 
  10  12   9     5978.37     6981.21    578.24 o 
  11  12   9     2868.44     3427.06    467.19 o 
  12  12   9     2041.10     1570.89    595.51 o 
  13  12   9    19733.38    21416.10    913.32 o 
  14  12   9     2271.64     1909.93    707.75 o 
  15  12   9      794.85      334.92    521.90 o 
  16  12   9     5965.26     5924.53   1193.82 o 
  17  12   9     5001.35     6153.83   1208.67 o 
   1  13   9    27180.91    27482.93    983.51 o 
   2  13   9    10734.99    10094.12    655.60 o 
   3  13   9     7007.71     7881.02    604.77 o 
   4  13   9     5631.14     5806.94    629.97 o 
   5  13   9    31630.16    32618.16   1232.79 o 
   6  13   9     1848.96     1075.43    452.30 o 
   7  13   9     1792.66     1217.03    442.50 o 
   8  13   9    15505.54    16108.84   1414.52 o 
   9  13   9     6036.61     6812.07    704.53 o 
  10  13   9      736.28      689.54    378.25 o 
  11  13   9    13868.82    12903.82   1024.90 o 
  12  13   9     8742.66     7636.03    645.28 o 
  13  13   9        7.18      239.97    362.98 o 
  14  13   9     9182.99     9304.98    967.37 o 
  15  13   9    15499.85    18161.13   1485.31 o 
   0  14   9      296.11      368.96    502.10 o 
   1  14   9      480.94      419.31    365.43 o 
   2  14   9     1145.64      916.10    390.11 o 
   3  14   9       24.52      440.66    354.40 o 
   4  14   9      124.54     -293.51    348.36 o 
   5  14   9      275.92      746.80    396.07 o 
   6  14   9      497.59     1029.58    480.93 o 
   7  14   9      283.69      255.01    549.85 o 
   8  14   9      498.80     -487.12    487.12 o 
   9  14   9     1538.31     1834.26    538.26 o 
  10  14   9      549.34      659.82    567.65 o 
  11  14   9     1412.29     1073.85    597.01 o 
  12  14   9       44.46     1363.53    605.38 o 
   1  15   9    10049.39    10364.19    861.56 o 
   2  15   9     5270.36     5299.42    964.20 o 
   3  15   9      714.77      519.98    690.15 o 
   4  15   9     3249.10     3947.03    634.30 o 
   5  15   9     9348.05     9206.11   1025.25 o 
   0   0  10   134270.91   133359.28   2604.91 o 
   1   0  10    34910.36    34495.96    612.09 o 
   2   0  10    11172.30    10998.04    295.17 o 
   3   0  10    91076.83    90363.41   1303.46 o 
   4   0  10   102248.30    95234.62   1507.19 o 
   5   0  10    18138.46    18086.30    444.67 o 
   6   0  10   152634.50   147951.50   2042.33 o 
   7   0  10    19304.13    19688.32    433.36 o 
   8   0  10      631.44      826.75    135.78 o 
   9   0  10      475.98      363.65    119.00 o 
  10   0  10    90326.26    90031.95   1996.68 o 
  11   0  10      218.87       10.96    170.31 o 
  12   0  10    36892.39    35514.01    896.97 o 
  13   0  10     3781.74     3877.11    351.73 o 
  14   0  10    43686.65    41332.90   1020.36 o 
  15   0  10      268.88      237.64    225.66 o 
  16   0  10    98263.63    92095.80   2009.74 o 
  17   0  10      275.80      393.99    253.45 o 
  18   0  10     1095.11     1406.83    307.66 o 
  19   0  10    13681.08    12457.19    720.16 o 
  20   0  10    51435.48    52513.20   1538.67 o 
  21   0  10      731.72     1012.90    368.52 o 
  22   0  10    22148.21    23937.16   1012.38 o 
  23   0  10     2673.60     2647.68    484.62 o 
  24   0  10    18442.33    17761.80    956.68 o 
  25   0  10     3166.89     3666.88    563.30 o 
  26   0  10    19404.39    16626.53   1880.31 o 
   1   1  10     1126.07     1445.11     97.55 o 
   2   1  10    26206.15    25280.31    357.58 o 
   3   1  10     3128.11     2986.73    127.37 o 
   4   1  10    20787.51    20460.68    312.50 o 
   5   1  10     1183.17     1116.84     94.66 o 
   6   1  10     5344.58     5547.06    229.14 o 
   7   1  10       45.40       28.67     75.24 o 
   8   1  10    30786.30    30646.58    408.69 o 
   9   1  10      144.97      179.02     90.63 o 
  10   1  10     3178.15     3126.23    188.67 o 
  11   1  10     4731.34     4487.56    279.80 o 
  12   1  10    14732.89    13319.58    368.45 o 
  13   1  10     1352.06     1375.30    177.22 o 
  14   1  10    11515.51    10789.18    620.56 o 
  15   1  10     2090.46     2462.81    220.66 o 
  16   1  10     2122.97     2723.05    249.53 o 
  17   1  10      196.10      155.26    181.35 o 
  18   1  10     3094.80     3402.18    286.66 o 
  19   1  10     2760.43     2560.95    297.81 o 
  20   1  10     3934.92     3812.31    387.06 o 
  21   1  10      222.54      621.29    250.14 o 
  22   1  10     4836.17     5245.95    409.18 o 
  23   1  10        6.57     -242.51    242.51 o 
  24   1  10     7001.38     6862.70    473.34 o 
  25   1  10       32.64       11.22    279.69 o 
  26   1  10       44.28      235.45    413.57 o 
  27   1  10      574.46     -321.20    804.85 o 
   0   2  10    76796.03    77146.46   1396.45 o 
   1   2  10     5254.70     5990.73    173.67 o 
   2   2  10     7617.75     7637.00    194.92 o 
   3   2  10      978.38      839.79     97.28 o 
   4   2  10    33287.41    33579.22    465.30 o 
   5   2  10       62.09       49.16     79.10 o 
   6   2  10    20347.19    19573.71    329.29 o 
   7   2  10     7028.58     6747.82    224.11 o 
   8   2  10    10977.11    11313.96    234.03 o 
   9   2  10     2262.95     2607.90    140.25 o 
  10   2  10    72794.34    73765.56    960.44 o 
  11   2  10     2107.29     1956.48    180.26 o 
  12   2  10     7981.19     7484.09    335.07 o 
  13   2  10     4589.44     4181.66    263.00 o 
  14   2  10     3041.87     2845.07    239.78 o 
  15   2  10      107.80      210.66    167.13 o 
  16   2  10    38964.84    37025.75    748.53 o 
  17   2  10     1340.40     1529.22    226.52 o 
  18   2  10      195.84       -6.28    178.14 o 
  19   2  10      543.82     1018.12    231.54 o 
  20   2  10    30895.03    27180.23    735.60 o 
  21   2  10      821.93     1388.60    325.80 o 
  22   2  10     8900.78     7412.07    546.12 o 
  23   2  10      457.67      335.99    256.91 o 
  24   2  10     4402.69     5532.08    443.98 o 
  25   2  10      189.67      991.17    336.80 o 
  26   2  10     6946.08     8270.07   2082.22 o 
   1   3  10    10589.50    10713.94    273.88 o 
   2   3  10   117016.45   116186.15   1416.31 o 
   3   3  10     3453.63     3758.57    160.55 o 
   4   3  10    96582.68    96055.05   1204.03 o 
   5   3  10    24946.85    24853.27    485.12 o 
   6   3  10    12150.02    12029.34    292.37 o 
   7   3  10      976.89     1120.59     98.00 o 
   8   3  10   233661.80   236972.41   2356.18 o 
   9   3  10    13756.80    13848.06    279.43 o 
  10   3  10     4890.47     4784.08    240.37 o 
  11   3  10     1359.81     1387.77    167.70 o 
  12   3  10   104358.16    99252.87   1350.05 o 
  13   3  10      187.49      347.73    210.47 o 
  14   3  10    62334.39    59333.48   1000.54 o 
  15   3  10     9330.75     8508.81    363.20 o 
  16   3  10    23102.51    22399.33    566.82 o 
  17   3  10     4586.11     4115.17    299.81 o 
  18   3  10    64490.45    61849.60   1090.78 o 
  19   3  10      547.89      602.42    215.88 o 
  20   3  10     5727.04     6512.91    470.45 o 
  21   3  10     3077.66     3295.30    381.92 o 
  22   3  10    13845.66    13316.06    643.45 o 
  23   3  10      793.78      386.16    287.74 o 
  24   3  10    28514.07    28845.18    989.54 o 
  25   3  10     2674.64     4051.36    458.66 o 
  26   3  10       74.64     1054.57    710.16 o 
   0   4  10    85180.16    86493.31   1556.70 o 
   1   4  10    13810.61    14457.71    298.80 o 
   2   4  10       36.24      161.43    113.59 o 
   3   4  10      484.63      278.97     93.92 o 
   4   4  10     9214.37     9190.78    241.85 o 
   5   4  10       94.49       85.08     95.96 o 
   6   4  10     9571.20     9619.43    314.11 o 
   7   4  10     3381.73     3544.45    155.53 o 
   8   4  10     5355.90     5961.35    320.28 o 
   9   4  10     4024.52     3789.11    183.31 o 
  10   4  10     3980.94     4335.75    255.37 o 
  11   4  10      430.86      413.99    147.94 o 
  12   4  10     4625.50     5442.52    261.77 o 
  13   4  10     2552.65     2677.13    215.92 o 
  14   4  10      173.24       81.94    159.80 o 
  15   4  10     2255.44     2741.82    307.38 o 
  16   4  10     2080.18     2007.76    266.32 o 
  17   4  10      458.42      870.21    236.24 o 
  18   4  10      532.45      378.17    230.28 o 
  19   4  10     1966.13     2498.35    343.68 o 
  20   4  10     2568.08     2911.83    371.72 o 
  21   4  10       27.68      -96.87    272.63 o 
  22   4  10     2066.58     2361.84    384.59 o 
  23   4  10      146.70       39.32    322.51 o 
  24   4  10     1181.52     1226.62    412.00 o 
  25   4  10       47.45      344.09    398.84 o 
  26   4  10     2150.16     3037.46    912.54 o 
   1   5  10    24988.19    24316.18    468.33 o 
   2   5  10    23959.99    22459.56    481.56 o 
   3   5  10     2635.88     3464.52    216.58 o 
   4   5  10    51005.82    47023.79    816.09 o 
   5   5  10     8224.76     7620.93    290.13 o 
   6   5  10    20466.74    20500.67    441.87 o 
   7   5  10     2303.55     2655.06    207.86 o 
   8   5  10   103852.38    98976.05   2707.93 o 
   9   5  10    10043.82     9654.43    340.20 o 
  10   5  10     1687.88     1798.61    206.09 o 
  11   5  10     3141.15     3225.47    232.79 o 
  12   5  10    84845.95    83936.67   1398.96 o 
  13   5  10     2884.74     2704.12    268.27 o 
  14   5  10    34232.53    35233.05    791.32 o 
  15   5  10     6261.78     6267.75    373.08 o 
  16   5  10     1826.04     1587.12    252.29 o 
  17   5  10     1692.70     1465.45    316.85 o 
  18   5  10    32715.73    30726.97    959.67 o 
  19   5  10     1712.17     1815.49    665.04 o 
  20   5  10     3878.48     3172.14    444.72 o 
  21   5  10      305.56      267.89    332.89 o 
  22   5  10     7850.33     7349.83    678.76 o 
  23   5  10      317.51      483.24    352.63 o 
  24   5  10    18618.87    17957.75    880.02 o 
  25   5  10      463.80     1293.15    816.92 o 
   0   6  10   117279.25   108141.43   3993.63 o 
   1   6  10     9962.72     9724.87    430.95 o 
   2   6  10     6436.60     6793.03    331.92 o 
   3   6  10    22314.32    22102.40    579.22 o 
   4   6  10    73298.82    68559.62   1357.98 o 
   5   6  10      437.68      595.18    152.91 o 
   6   6  10    63693.08    61913.71    963.11 o 
   7   6  10     6762.28     6765.52    274.81 o 
   8   6  10    10968.56    10558.47    639.76 o 
   9   6  10     1555.67     1868.66    206.92 o 
  10   6  10    53370.79    52400.34    900.58 o 
  11   6  10      435.81      487.37    169.88 o 
  12   6  10     9558.89     8207.44    391.03 o 
  13   6  10     2043.71     1824.60    255.06 o 
  14   6  10    20449.49    21114.58    607.65 o 
  15   6  10      381.10      651.17    219.56 o 
  16   6  10    59660.33    56915.49   1121.88 o 
  17   6  10     8528.29     7979.76    442.14 o 
  18   6  10      965.44      946.39    351.02 o 
  19   6  10     1109.46     1367.61    313.58 o 
  20   6  10    44614.18    42818.95   1105.33 o 
  21   6  10      222.58      360.78    391.74 o 
  22   6  10    15082.34    14837.02    910.71 o 
  23   6  10     2658.05     4133.99    619.92 o 
  24   6  10     8192.41     7933.65    750.38 o 
   1   7  10      438.30      301.82    195.97 o 
   2   7  10     1287.36     1533.07    251.82 o 
   3   7  10       32.77       74.76    165.37 o 
   4   7  10        7.44      108.49    169.84 o 
   5   7  10       97.57      233.07    155.09 o 
   6   7  10     1796.14     2060.08    221.44 o 
   7   7  10     3024.86     2890.28    245.32 o 
   8   7  10     4743.86     4384.56    345.32 o 
   9   7  10      104.91       70.52    179.83 o 
  10   7  10     2364.50     2004.82    238.65 o 
  11   7  10     1086.05     1118.97    216.50 o 
  12   7  10      498.04      250.95    180.70 o 
  13   7  10     2055.41     1929.95    261.17 o 
  14   7  10        6.76     -200.80    200.80 o 
  15   7  10      856.91      840.57    241.73 o 
  16   7  10       53.50     -123.93    210.35 o 
  17   7  10      265.16      547.29    312.26 o 
  18   7  10       20.55      -87.68    226.67 o 
  19   7  10     1171.01     1204.06    319.19 o 
  20   7  10      106.86     -207.01    271.98 o 
  21   7  10      182.03      772.43    323.90 o 
  22   7  10       52.28       50.33    318.76 o 
  23   7  10      198.96      972.10    434.61 o 
   0   8  10    99524.26    99942.13   2764.36 o 
   1   8  10     3645.08     3031.99    322.80 o 
   2   8  10    11218.76    11583.22    518.73 o 
   3   8  10     9981.83     9812.52    483.11 o 
   4   8  10    48499.46    46954.56    999.83 o 
   5   8  10     2073.88     1649.03    229.30 o 
   6   8  10    27193.60    25567.62    630.90 o 
   7   8  10    12353.04    12106.57    441.59 o 
   8   8  10     3214.44     3749.77    339.21 o 
   9   8  10      844.53      392.57    229.71 o 
  10   8  10    40079.70    39008.04    938.47 o 
  11   8  10     1765.53     1563.62    302.78 o 
  12   8  10    29718.18    29511.94    944.90 o 
  13   8  10     5654.12     6171.67    431.15 o 
  14   8  10    13118.75    12431.69    577.98 o 
  15   8  10     1923.96     1961.28    325.38 o 
  16   8  10    29595.06    29172.59    776.31 o 
  17   8  10     1211.07     1432.87    284.98 o 
  18   8  10      289.52      253.53    284.18 o 
  19   8  10      870.30      448.99    300.35 o 
  20   8  10    27028.30    28867.62    922.80 o 
  21   8  10      112.28      656.36    328.08 o 
  22   8  10     9630.28    10674.50    824.78 o 
  23   8  10     2315.31     2938.66   1196.60 o 
   1   9  10     6484.28     7007.26    459.11 o 
   2   9  10    57402.57    52756.25   1273.10 o 
   3   9  10      121.36      269.44    213.50 o 
   4   9  10    33109.41    32392.86    817.32 o 
   5   9  10     3390.66     3026.07    314.27 o 
   6   9  10    12354.00    11961.33    464.91 o 
   7   9  10      911.17      629.68    243.73 o 
   8   9  10    45393.98    44771.02   1040.11 o 
   9   9  10    14766.34    14576.81    586.84 o 
  10   9  10     3981.65     4324.91    379.86 o 
  11   9  10     1502.62     1768.43    309.70 o 
  12   9  10    48404.87    47909.14   1160.54 o 
  13   9  10       13.29       -0.71    268.32 o 
  14   9  10    18554.66    19508.65    719.47 o 
  15   9  10     5492.15     4812.54    428.89 o 
  16   9  10     6404.12     6938.14    501.60 o 
  17   9  10      110.49      743.28    306.00 o 
  18   9  10    16618.90    15467.50    796.67 o 
  19   9  10      125.45      573.35    383.18 o 
  20   9  10     4314.28     5378.42    572.15 o 
  21   9  10     1068.97     1417.26    665.61 o 
  22   9  10     5418.05     4621.17   1098.20 o 
   0  10  10     2869.98     3158.64    524.98 o 
   1  10  10       73.92      313.54    265.30 o 
   2  10  10       24.77     -209.89    214.91 o 
   3  10  10     1540.20     1570.57    279.08 o 
   4  10  10       22.37       29.43    222.08 o 
   5  10  10       74.84      -53.99    226.88 o 
   6  10  10     5710.63     6213.09    405.26 o 
   7  10  10      313.50      107.21    272.79 o 
   8  10  10       42.14       25.76    326.42 o 
   9  10  10      466.71      465.61    268.91 o 
  10  10  10      914.04     1404.21    313.77 o 
  11  10  10       36.04     -236.40    236.40 o 
  12  10  10      153.58      137.66    255.67 o 
  13  10  10        5.03      620.36    320.77 o 
  14  10  10      130.97      296.90    316.21 o 
  15  10  10        6.31      -28.32    319.51 o 
  16  10  10     1273.07      525.34    314.11 o 
  17  10  10       32.03      210.28    298.43 o 
  18  10  10        5.09     -311.23    475.09 o 
  19  10  10       13.53      496.67    435.18 o 
   1  11  10     4943.29     4884.27    412.67 o 
   2  11  10    55416.16    52949.91   1422.98 o 
   3  11  10      878.46      659.55    272.84 o 
   4  11  10    32114.20    30596.31    859.97 o 
   5  11  10     2493.98     2566.20    338.90 o 
   6  11  10     5065.77     5530.92    495.80 o 
   7  11  10       78.27      198.70    266.37 o 
   8  11  10    77292.28    76678.83   1574.83 o 
   9  11  10     4174.06     4537.39    431.32 o 
  10  11  10     1941.12     2760.26    374.37 o 
  11  11  10     1489.92     2066.59    518.42 o 
  12  11  10    38546.44    37712.93   1151.44 o 
  13  11  10       89.18       28.39    368.81 o 
  14  11  10    20004.23    21137.38   1439.42 o 
  15  11  10     1881.33     1660.14    465.10 o 
  16  11  10     5831.31     6604.99    685.84 o 
  17  11  10     1290.48      376.73    731.98 o 
  18  11  10    13789.88    12351.29   1564.22 o 
   0  12  10    79188.69    74574.44   2209.89 o 
   1  12  10     1483.38     1182.27    288.26 o 
   2  12  10     3032.80     3667.61    394.65 o 
   3  12  10     2821.90     2986.23    372.65 o 
   4  12  10    28972.80    27585.13    842.43 o 
   5  12  10      311.31      787.96    350.18 o 
   6  12  10    12001.25    12896.63   1107.70 o 
   7  12  10     2438.03     2567.28    423.70 o 
   8  12  10     2441.69     3205.31    537.17 o 
   9  12  10     1816.32     2358.51    440.27 o 
  10  12  10    16991.50    17534.37   1043.34 o 
  11  12  10      456.69      -95.19    470.44 o 
  12  12  10     3715.17     3965.60    503.47 o 
  13  12  10     4808.77     4433.69    597.42 o 
  14  12  10     2810.93     4085.14    588.73 o 
  15  12  10      970.75      621.39    453.14 o 
  16  12  10    13088.55    13626.58   1689.08 o 
   1  13  10       12.75      141.05    320.93 o 
   2  13  10     3232.10     3982.42    491.08 o 
   3  13  10       53.04       61.99    296.26 o 
   4  13  10     2544.94     1789.80    404.37 o 
   5  13  10      478.47      804.30    591.30 o 
   6  13  10      720.24      658.74    429.73 o 
   7  13  10      114.83       39.26    589.53 o 
   8  13  10     3947.67     4451.76    526.46 o 
   9  13  10      167.88     -187.50    358.12 o 
  10  13  10      292.31     -407.46    415.37 o 
  11  13  10     1412.83     1579.44    427.19 o 
  12  13  10     1218.47     1980.53    447.13 o 
  13  13  10       91.41     -150.65    543.53 o 
  14  13  10     2224.58     1624.33    863.34 o 
  15  13  10        6.99      253.87    539.65 o 
   0  14  10    47292.12    47734.84   3063.45 o 
   1  14  10      405.23      328.26    358.26 o 
   2  14  10     2745.88     3817.25    550.84 o 
   3  14  10     4809.55     4660.19    563.44 o 
   4  14  10    27096.42    26401.05   1020.26 o 
   5  14  10      554.89     1499.81    507.14 o 
   6  14  10    18535.70    18736.24   1315.76 o 
   7  14  10     3343.72     3999.27    759.55 o 
   8  14  10     2287.82     3837.10   1159.32 o 
   9  14  10      126.38      -63.44    569.63 o 
  10  14  10    17313.77    19136.14   1332.39 o 
  11  14  10      940.49      201.45    748.23 o 
  12  14  10     4468.69     4676.87   1191.03 o 
   1  15  10      959.58      895.10    637.71 o 
   2  15  10     7138.41     7655.93    774.40 o 
   3  15  10      330.17       23.68    577.02 o 
   4  15  10     7141.57     6856.57   1334.00 o 
   1   1  11   186529.91   185669.27   1777.42 o 
   2   1  11        1.87      263.27     84.21 o 
   3   1  11     7723.64     8449.07    201.80 o 
   4   1  11       59.36      127.92     80.89 o 
   5   1  11   122779.52   122219.66   1276.31 o 
   6   1  11     1078.52     1331.89    119.10 o 
   7   1  11     8703.79     9235.04    264.17 o 
   8   1  11     1078.92     1664.38    130.08 o 
   9   1  11    54649.41    52831.96    666.69 o 
  10   1  11     4244.42     4962.05    230.43 o 
  11   1  11    86157.92    80516.05   1295.07 o 
  12   1  11     1693.70     1843.82    173.86 o 
  13   1  11      991.38     1076.54    187.09 o 
  14   1  11      696.14      765.69    175.18 o 
  15   1  11    59536.87    56644.29    919.33 o 
  16   1  11     1113.35     1254.90    221.09 o 
  17   1  11    23869.80    23628.60    596.72 o 
  18   1  11      241.27      424.73    203.04 o 
  19   1  11    18381.23    18061.75    552.36 o 
  20   1  11        6.14     -247.92    247.92 o 
  21   1  11    46092.74    45026.28   1013.35 o 
  22   1  11       34.26      103.62    254.39 o 
  23   1  11      229.16      228.50    254.51 o 
  24   1  11       72.72     -148.65    262.47 o 
  25   1  11    24137.28    22229.68    770.69 o 
  26   1  11      608.82      751.03    382.51 o 
   0   2  11     3122.21     3542.60    209.47 o 
   1   2  11    33862.30    31759.11    452.42 o 
   2   2  11     3601.87     3481.09    149.67 o 
   3   2  11   124802.30   123071.80   1350.45 o 
   4   2  11     2190.60     2638.09    138.52 o 
   5   2  11     7128.21     6823.33    228.83 o 
   6   2  11     3786.60     4037.16    158.57 o 
   7   2  11    83606.54    82855.87   1042.38 o 
   8   2  11     4058.79     4419.19    188.89 o 
   9   2  11    67730.91    67309.00    807.76 o 
  10   2  11      401.44      465.81    125.88 o 
  11   2  11    21573.94    20096.14    714.97 o 
  12   2  11      738.53      645.45    155.38 o 
  13   2  11   102756.63   100958.56   1385.85 o 
  14   2  11      477.79      619.58    191.29 o 
  15   2  11     4337.03     4882.17    306.74 o 
  16   2  11      104.93      146.33    181.41 o 
  17   2  11    19557.67    18082.24    531.27 o 
  18   2  11     3448.77     2916.59    279.96 o 
  19   2  11    14121.52    13721.68    497.45 o 
  20   2  11     1997.09     1948.26    296.44 o 
  21   2  11     1807.37     2400.65    314.15 o 
  22   2  11      263.21      299.72    257.08 o 
  23   2  11    24584.78    23783.21    739.74 o 
  24   2  11       89.20      319.05    303.35 o 
  25   2  11     7408.07     8163.04    576.17 o 
  26   2  11      436.42     2039.60    568.59 o 
   1   3  11     1555.75     1523.68    125.81 o 
   2   3  11    11599.81    12739.04    376.75 o 
   3   3  11     4964.63     4892.41    187.32 o 
   4   3  11     1923.58     2366.87    141.50 o 
   5   3  11     4627.17     4372.17    219.84 o 
   6   3  11     1229.88     1350.29    161.94 o 
   7   3  11     1546.55     1625.48    141.24 o 
   8   3  11      122.77       54.92     92.86 o 
   9   3  11     1796.20     1926.68    145.91 o 
  10   3  11      201.34      126.61    113.95 o 
  11   3  11     3116.08     3478.11    309.45 o 
  12   3  11      101.44      252.30    140.35 o 
  13   3  11       25.64      -12.95    138.83 o 
  14   3  11      150.47      452.92    162.21 o 
  15   3  11     4431.87     4507.03    321.56 o 
  16   3  11     1248.50     1287.05    275.59 o 
  17   3  11     1336.75     1523.27    231.20 o 
  18   3  11      369.55      282.21    225.91 o 
  19   3  11     2031.87     2460.67    311.54 o 
  20   3  11        7.42      360.21    271.73 o 
  21   3  11      872.75      922.41    297.56 o 
  22   3  11      371.70     1112.53    320.92 o 
  23   3  11       27.50     1022.95    329.14 o 
  24   3  11       19.24      138.26    298.83 o 
  25   3  11     2540.82     2475.17    408.16 o 
  26   3  11       73.06      890.26    744.51 o 
   0   4  11    51844.37    49893.70   1005.35 o 
   1   4  11    70749.05    69311.41    924.02 o 
   2   4  11        8.52       20.29     88.61 o 
   3   4  11   141954.42   137453.06   1670.17 o 
   4   4  11    11118.58    10783.81    380.69 o 
   5   4  11    17559.86    17174.79    349.82 o 
   6   4  11     4608.09     4381.13    186.99 o 
   7   4  11   117206.72   115946.87   1465.50 o 
   8   4  11     2791.37     2880.36    168.58 o 
   9   4  11   118531.05   115544.80   1261.23 o 
  10   4  11      229.22      467.38    143.66 o 
  11   4  11    37828.36    38466.42    738.39 o 
  12   4  11      952.57     1027.49    190.73 o 
  13   4  11   128075.28   124939.19   1797.84 o 
  14   4  11     2386.79     3030.36    312.99 o 
  15   4  11     3571.48     3612.33    285.13 o 
  16   4  11      581.73      559.79    199.62 o 
  17   4  11    53774.44    52195.83   1492.57 o 
  18   4  11        6.17      303.80    253.35 o 
  19   4  11    25222.76    24939.76    712.55 o 
  20   4  11        8.51      -65.82    459.34 o 
  21   4  11      836.19      845.36    308.50 o 
  22   4  11        9.42      314.66    297.81 o 
  23   4  11    31456.22    32349.80   1251.35 o 
  24   4  11      280.17     1026.69    390.88 o 
  25   4  11    12424.18    12558.31   1527.09 o 
   1   5  11   117888.00   114601.44   1552.63 o 
   2   5  11      591.26      508.99    128.07 o 
   3   5  11    28305.54    26875.02    518.11 o 
   4   5  11      131.68        6.33    116.17 o 
   5   5  11    42612.31    38992.90    729.30 o 
   6   5  11     3528.05     3791.19    442.55 o 
   7   5  11      894.93      900.63    174.51 o 
   8   5  11       25.44      166.88    152.74 o 
   9   5  11    65752.15    65699.90   1126.01 o 
  10   5  11      364.56      515.02    165.52 o 
  11   5  11    22905.11    22944.63    736.14 o 
  12   5  11      498.47       61.99    179.53 o 
  13   5  11      233.76      328.55    199.24 o 
  14   5  11      301.28      207.83    192.59 o 
  15   5  11    21084.03    20277.70    813.37 o 
  16   5  11     1634.33     1726.83    262.18 o 
  17   5  11     9096.40     9243.17    460.93 o 
  18   5  11     2213.79     2343.02    304.15 o 
  19   5  11     8182.07     8451.62    471.96 o 
  20   5  11      761.82      806.04    297.93 o 
  21   5  11    24235.58    25526.31   1081.55 o 
  22   5  11      636.49     -257.44    384.34 o 
  23   5  11       55.92      513.26    430.31 o 
  24   5  11       36.98      109.87    382.12 o 
  25   5  11    12677.99    13812.47   1688.61 o 
   0   6  11      105.02      233.25    212.68 o 
   1   6  11      164.28      192.82    149.62 o 
   2   6  11      845.08      873.58    192.33 o 
   3   6  11    13334.64    13486.17    454.91 o 
   4   6  11     2392.14     2493.12    298.98 o 
   5   6  11      386.51      353.51    154.31 o 
   6   6  11     1271.29     1090.31    163.53 o 
   7   6  11     8027.39     8228.89    346.12 o 
   8   6  11      240.25      297.82    168.46 o 
   9   6  11    18205.82    18249.51    529.48 o 
  10   6  11     1483.08     1668.17    208.34 o 
  11   6  11       85.51      307.70    191.35 o 
  12   6  11     1393.54     1557.08    241.07 o 
  13   6  11    15877.00    14240.07    514.18 o 
  14   6  11        3.06      172.61    200.22 o 
  15   6  11      991.41      996.23    245.54 o 
  16   6  11       55.47      264.52    222.74 o 
  17   6  11     4044.16     4129.91    355.84 o 
  18   6  11       68.95      -44.87    215.89 o 
  19   6  11    10800.13    10293.40    575.32 o 
  20   6  11      344.97     1054.59    307.53 o 
  21   6  11       22.08      270.88    292.33 o 
  22   6  11        0.61      211.50    291.49 o 
  23   6  11     4459.93     4985.99    488.93 o 
  24   6  11        0.82      156.84    508.92 o 
   1   7  11    75586.30    74614.65   1372.33 o 
   2   7  11     1554.59     1530.59    232.40 o 
   3   7  11    14540.08    13904.80    510.35 o 
   4   7  11        2.40      159.32    184.12 o 
   5   7  11    96573.66    93798.73   1507.91 o 
   6   7  11     3132.68     3247.29    257.92 o 
   7   7  11     9493.67     9066.19    440.39 o 
   8   7  11      762.22      694.88    216.87 o 
   9   7  11    28717.09    28661.23    934.05 o 
  10   7  11       11.01       43.19    207.27 o 
  11   7  11    60017.70    53685.71   1640.15 o 
  12   7  11      730.04      655.67    220.99 o 
  13   7  11      154.57      137.18    204.57 o 
  14   7  11      403.64      140.58    263.36 o 
  15   7  11    55421.28    55550.87   1121.02 o 
  16   7  11     1496.99     1754.26    285.17 o 
  17   7  11    27711.26    29671.26    791.07 o 
  18   7  11     3174.11     2861.96    342.12 o 
  19   7  11     9475.34     9413.20    570.77 o 
  20   7  11      330.16     1116.26    328.68 o 
  21   7  11    52636.90    52280.87   1890.59 o 
  22   7  11       67.31      182.73    312.81 o 
  23   7  11      103.56      179.10    842.17 o 
   0   8  11     6272.03     6650.56    606.83 o 
   1   8  11     7617.01     6784.31    431.82 o 
   2   8  11      994.85     1077.54    259.02 o 
   3   8  11    25314.77    24034.61    670.97 o 
   4   8  11       73.47      176.87    196.83 o 
   5   8  11     1432.09     1302.48    222.98 o 
   6   8  11        3.25      193.25    190.24 o 
   7   8  11    22384.40    20622.86    650.52 o 
   8   8  11     6297.49     6928.97    606.66 o 
   9   8  11    11789.17    12522.65    795.72 o 
  10   8  11     1351.71     1238.55    263.57 o 
  11   8  11     6058.20     6346.38    429.76 o 
  12   8  11     1514.03     1282.90    332.56 o 
  13   8  11    32495.49    32401.64    900.06 o 
  14   8  11        2.16      346.06    255.57 o 
  15   8  11      381.98      424.27    294.00 o 
  16   8  11      259.00      387.02    278.64 o 
  17   8  11     4830.65     5624.26    519.36 o 
  18   8  11        5.90      488.24    286.01 o 
  19   8  11     6119.22     6516.03    619.58 o 
  20   8  11      264.68      858.72    380.73 o 
  21   8  11       68.25      561.99    368.81 o 
  22   8  11      118.28     -640.54    640.54 o 
   1   9  11    16992.52    16073.88    644.53 o 
   2   9  11       29.21       94.32    243.71 o 
   3   9  11     1647.14     2126.76    315.82 o 
   4   9  11       80.46       63.26    194.13 o 
   5   9  11    27050.82    26560.99    679.64 o 
   6   9  11     2916.26     3103.98    342.46 o 
   7   9  11    11659.42    10843.05    520.07 o 
   8   9  11     1056.31     1362.73    276.30 o 
   9   9  11     6993.92     7409.67    462.68 o 
  10   9  11     1468.39     2081.13    320.21 o 
  11   9  11    18073.21    17170.44    653.97 o 
  12   9  11       51.00        1.92    356.26 o 
  13   9  11        0.76      244.16    304.31 o 
  14   9  11       19.68      519.73    313.59 o 
  15   9  11    16252.93    17288.77    710.53 o 
  16   9  11       16.13     -153.61    268.77 o 
  17   9  11     7305.67     7036.96    820.60 o 
  18   9  11      295.31      247.25    344.25 o 
  19   9  11     5496.64     6274.16    594.17 o 
  20   9  11        9.02     -177.17    419.53 o 
  21   9  11     8940.87     9938.59   1419.40 o 
   0  10  11     2982.30     3517.61    565.51 o 
   1  10  11    26342.50    26156.46    846.02 o 
   2  10  11        5.17     -229.50    259.51 o 
   3  10  11    80334.98    78025.70   1528.75 o 
   4  10  11      131.64      163.41    244.17 o 
   5  10  11     1520.21     1488.32    293.10 o 
   6  10  11     1052.20      945.81    284.00 o 
   7  10  11    74192.91    71626.71   1476.53 o 
   8  10  11     1120.98     1237.78    303.36 o 
   9  10  11    36321.79    35908.16    957.73 o 
  10  10  11       92.68     -130.51    259.16 o 
  11  10  11    12134.86    12348.35    595.10 o 
  12  10  11       91.72      540.19    334.71 o 
  13  10  11    47598.59    47415.31   1312.91 o 
  14  10  11      551.98     1071.73    356.21 o 
  15  10  11     1995.60     2922.99    438.90 o 
  16  10  11       17.20       89.25    323.95 o 
  17  10  11    17605.08    17742.01    764.25 o 
  18  10  11       39.22      -63.57    345.38 o 
   1  11  11     9664.15    10273.73    534.33 o 
   2  11  11      454.70      545.43    278.42 o 
   3  11  11      480.39      887.58    283.69 o 
   4  11  11       65.54     -146.53    244.98 o 
   5  11  11     7567.85     7510.88    483.36 o 
   6  11  11      947.06     1206.00    307.62 o 
   7  11  11      177.60     -143.54    261.19 o 
   8  11  11      591.81      933.35    319.04 o 
   9  11  11     4508.25     5180.92    512.80 o 
  10  11  11       33.42      359.65    281.81 o 
  11  11  11     4315.60     3711.58    425.37 o 
  12  11  11       40.95     -164.79    338.22 o 
  13  11  11       43.33       -2.71    341.23 o 
  14  11  11       83.49      262.04    387.81 o 
  15  11  11     2950.38     4048.86    574.30 o 
  16  11  11      167.72      580.93    424.21 o 
  17  11  11     1526.94     2586.62    647.17 o 
   0  12  11      182.57      155.87    361.98 o 
   1  12  11     7876.07     7735.61    509.40 o 
   2  12  11       67.15      -93.33    269.91 o 
   3  12  11    22287.92    22045.46    760.95 o 
   4  12  11     1080.84     1310.96    335.59 o 
   5  12  11      980.28      696.11    346.93 o 
   6  12  11        9.09     -219.97    284.05 o 
   7  12  11    24041.15    22902.46    906.04 o 
   8  12  11      245.23      156.01    330.01 o 
   9  12  11    18299.93    18217.65    851.24 o 
  10  12  11      114.96     -187.62    334.46 o 
  11  12  11     3188.05     3428.61    479.50 o 
  12  12  11       12.65     -329.63    330.99 o 
  13  12  11    22687.65    23000.37   1120.01 o 
  14  12  11       69.85     -210.84    905.23 o 
  15  12  11     1335.72     1042.30    564.45 o 
  16  12  11       31.79      884.35   1011.40 o 
   1  13  11    39825.08    37661.18   1051.58 o 
   2  13  11      530.35      469.48    309.36 o 
   3  13  11    11288.11    12017.92    712.00 o 
   4  13  11        1.27     -279.28    330.78 o 
   5  13  11    46807.83    45712.38   1546.28 o 
   6  13  11      911.89     1313.52    405.39 o 
   7  13  11     3872.99     4057.60    528.43 o 
   8  13  11      797.95     1053.09    409.04 o 
   9  13  11    15916.94    17438.69    884.88 o 
  10  13  11        1.28     -357.15    357.15 o 
  11  13  11    16819.47    17705.82   1030.12 o 
  12  13  11      466.09     1844.44    617.08 o 
  13  13  11        3.14     -105.68    529.45 o 
  14  13  11        1.52     -356.55    828.99 o 
   0  14  11      302.68     -435.38    435.38 o 
   1  14  11      468.65      431.73    372.90 o 
   2  14  11        3.23      235.91    361.21 o 
   3  14  11      712.35      646.55    389.47 o 
   4  14  11        3.38      482.22    517.14 o 
   5  14  11        1.65     -202.85    534.76 o 
   6  14  11       13.73      -26.07    435.52 o 
   7  14  11      960.07      192.94    458.73 o 
   8  14  11      469.04      530.52    476.71 o 
   9  14  11     1314.43      270.14    786.29 o 
  10  14  11       33.88     -135.53    826.20 o 
  11  14  11     1234.05     1881.51    659.33 o 
   1  15  11    12963.28    14781.88   1198.85 o 
   2  15  11      326.71      416.66    596.77 o 
   3  15  11     2984.27     2863.87   1094.49 o 
   0   0  12   151881.14   140492.53   2775.52 o 
   1   0  12     5873.93     6044.32    240.96 o 
   2   0  12    30610.96    31462.17    587.86 o 
   3   0  12    20348.55    19181.33    429.78 o 
   4   0  12   128630.20   116911.95   1941.18 o 
   5   0  12       27.89       -7.47    127.36 o 
   6   0  12   119550.43   122147.03   1925.25 o 
   7   0  12    18716.23    17894.46    473.72 o 
   8   0  12     1568.72     2334.08    194.34 o 
   9   0  12     4038.68     4264.71    287.01 o 
  10   0  12   111295.73   103769.26   3927.92 o 
  11   0  12     4111.52     4110.95    298.21 o 
  12   0  12    42247.42    41228.07    897.71 o 
  13   0  12     5542.77     5241.54    431.51 o 
  14   0  12    33765.69    32820.87   2024.59 o 
  15   0  12     1867.27     1792.32    429.10 o 
  16   0  12    71522.37    68525.86   1523.62 o 
  17   0  12     2115.89     1934.45    334.84 o 
  18   0  12     1813.07     2146.98    349.77 o 
  19   0  12      110.61      -11.22    263.64 o 
  20   0  12    53402.07    49611.92   1505.98 o 
  21   0  12     3185.68     3503.22    516.26 o 
  22   0  12    19915.11    19905.70   1145.17 o 
  23   0  12     3315.06     2915.71    501.59 o 
  24   0  12     6182.01     5857.63    656.62 o 
  25   0  12     2640.13     3318.00    678.53 o 
  26   0  12    20280.66    21043.61   1701.15 o 
   1   1  12       66.87      265.09     85.74 o 
   2   1  12    17317.52    18596.65    298.55 o 
   3   1  12     4908.53     4710.47    164.20 o 
   4   1  12    14373.23    13231.39    262.23 o 
   5   1  12    12050.39    11561.22    243.07 o 
   6   1  12    15205.35    15273.99    325.66 o 
   7   1  12      551.70      895.19    128.46 o 
   8   1  12    10611.60     9290.85    253.67 o 
   9   1  12     1140.44     1182.30    140.46 o 
  10   1  12     3226.83     3111.25    189.02 o 
  11   1  12      284.27      126.21    122.92 o 
  12   1  12    11109.26    10441.94    306.09 o 
  13   1  12      980.93      736.64    167.08 o 
  14   1  12     5942.75     5644.20    275.11 o 
  15   1  12     2576.71     2915.60    258.13 o 
  16   1  12      637.02      682.54    207.63 o 
  17   1  12      695.71      726.86    215.54 o 
  18   1  12    13688.69    13141.59    482.61 o 
  19   1  12      282.26      271.39    212.22 o 
  20   1  12     4674.25     4128.66    335.26 o 
  21   1  12      594.50      994.86    276.79 o 
  22   1  12     5642.17     5742.48    435.73 o 
  23   1  12        4.59      154.25    256.01 o 
  24   1  12     5005.86     4785.68    420.48 o 
  25   1  12      364.97     1864.63    412.67 o 
  26   1  12       12.54     1115.90    446.92 o 
   0   2  12   111972.27   115088.18   1802.48 o 
   1   2  12     3840.50     4258.59    159.47 o 
   2   2  12      312.81      520.62    101.65 o 
   3   2  12    10312.45    11202.93    257.13 o 
   4   2  12    66334.71    66329.93    813.00 o 
   5   2  12     2770.21     2778.19    147.18 o 
   6   2  12    27948.90    26081.38    414.52 o 
   7   2  12    11596.23    12487.20    309.12 o 
   8   2  12       98.51      223.98    116.26 o 
   9   2  12     5355.03     5046.05    197.29 o 
  10   2  12    42812.68    40817.13    641.59 o 
  11   2  12     2853.59     3045.87    221.04 o 
  12   2  12     3388.19     3093.32    244.67 o 
  13   2  12     1037.20     1844.03    277.94 o 
  14   2  12     6781.75     6202.17    304.22 o 
  15   2  12       12.90      -51.16    154.62 o 
  16   2  12    21860.38    20648.18    600.67 o 
  17   2  12     3553.81     2841.34    314.31 o 
  18   2  12      402.44      168.50    201.41 o 
  19   2  12       73.03      265.66    264.03 o 
  20   2  12    10247.47    10834.16    469.46 o 
  21   2  12      313.27      609.78    262.52 o 
  22   2  12     6816.80     7328.06    621.13 o 
  23   2  12      677.82      212.93    298.13 o 
  24   2  12     5243.69     5716.59    498.57 o 
  25   2  12      180.83      328.62    405.08 o 
  26   2  12     9542.37     9881.38    989.52 o 
   1   3  12    28063.50    27599.73    470.75 o 
   2   3  12   150478.16   146221.59   1769.72 o 
   3   3  12     7373.42     7040.99    226.81 o 
   4   3  12    82295.73    79493.78    994.13 o 
   5   3  12    17246.81    16701.44    335.43 o 
   6   3  12    32758.32    31334.66    505.28 o 
   7   3  12       56.35     -110.13    110.13 o 
   8   3  12   169217.27   161584.67   2369.66 o 
   9   3  12     6168.40     6045.73    264.91 o 
  10   3  12     8994.41     9279.06    293.51 o 
  11   3  12     4154.34     4094.46    272.41 o 
  12   3  12   101158.09    95077.98   1237.35 o 
  13   3  12      504.04      484.76    204.08 o 
  14   3  12    35902.43    32196.67    639.62 o 
  15   3  12     2610.32     2884.61    274.81 o 
  16   3  12     6219.56     6439.34    360.91 o 
  17   3  12     1961.90     2495.62    270.40 o 
  18   3  12    50316.46    50627.86   1183.80 o 
  19   3  12     2934.95     3080.10    368.30 o 
  20   3  12    14801.98    13294.97    707.67 o 
  21   3  12     5663.90     5924.33    477.15 o 
  22   3  12     7582.93     6627.42    551.62 o 
  23   3  12        2.14      -17.97    336.97 o 
  24   3  12    28359.33    28124.90    929.55 o 
  25   3  12     1658.69     1668.42    545.94 o 
   0   4  12     1598.71     2203.43    208.36 o 
   1   4  12     2390.86     2703.87    155.75 o 
   2   4  12       79.29      297.74     96.66 o 
   3   4  12      513.63      535.60    110.89 o 
   4   4  12     4342.84     4068.12    183.99 o 
   5   4  12      469.91      318.91    110.19 o 
   6   4  12    16045.69    15193.72    457.87 o 
   7   4  12      348.42      110.31    129.14 o 
   8   4  12      516.76     1142.47    165.20 o 
   9   4  12     1764.29     1689.26    202.84 o 
  10   4  12    12000.41    11822.69    399.90 o 
  11   4  12      119.93      418.83    171.95 o 
  12   4  12     5870.13     5983.07    326.55 o 
  13   4  12     1316.07     1507.25    223.13 o 
  14   4  12     2795.90     3301.14    278.56 o 
  15   4  12      731.31      671.92    199.76 o 
  16   4  12    12256.54    12317.21    540.74 o 
  17   4  12     2405.03     2543.81    274.81 o 
  18   4  12     2169.65     2546.97    287.78 o 
  19   4  12      278.67      110.41    217.72 o 
  20   4  12     5740.82     6086.03    435.64 o 
  21   4  12       34.66     -178.31    236.90 o 
  22   4  12      781.40      537.30    357.95 o 
  23   4  12       31.82      336.52    346.37 o 
  24   4  12     1157.82     1133.96    438.08 o 
  25   4  12       14.71     1154.83    765.86 o 
   1   5  12    10859.02    11180.23    378.00 o 
   2   5  12    97815.24    94836.25   1337.43 o 
   3   5  12     1379.30     1400.08    168.45 o 
   4   5  12    45991.73    43474.68   1170.53 o 
   5   5  12    19112.74    18191.58    428.28 o 
   6   5  12     8304.80     7565.73    324.63 o 
   7   5  12       23.70      -30.93    135.78 o 
   8   5  12    94376.74    92590.80   1350.33 o 
   9   5  12     7637.67     7358.87    306.40 o 
  10   5  12    21572.38    21658.69    791.39 o 
  11   5  12      223.18      126.90    184.26 o 
  12   5  12    43825.09    42940.25    935.21 o 
  13   5  12      814.60      705.52    216.45 o 
  14   5  12    30707.84    31107.45    755.43 o 
  15   5  12      179.28      299.42    205.66 o 
  16   5  12     5922.56     5639.30    541.02 o 
  17   5  12     4077.22     4025.61    350.56 o 
  18   5  12    18283.08    18748.34    804.99 o 
  19   5  12       37.28       32.49    234.40 o 
  20   5  12     1416.23     1362.73    318.47 o 
  21   5  12     2522.31     2981.45    391.50 o 
  22   5  12     5644.66     5814.99    653.07 o 
  23   5  12      181.87     1088.74    331.40 o 
  24   5  12    14981.70    16850.28   1254.35 o 
   0   6  12   184895.53   185175.91   5580.59 o 
   1   6  12     3500.05     3793.10    291.92 o 
   2   6  12     6509.06     6104.56    395.77 o 
   3   6  12     4856.45     4609.38    281.69 o 
   4   6  12    79297.71    80366.79   1446.35 o 
   5   6  12     7951.95     7496.91    369.84 o 
   6   6  12    49903.05    47647.91   1146.28 o 
   7   6  12    24253.99    24534.74    592.01 o 
   8   6  12      479.87      577.25    180.99 o 
   9   6  12     9888.76     9887.74    397.45 o 
  10   6  12    29294.55    28113.63    877.77 o 
  11   6  12     6970.06     7396.51    424.35 o 
  12   6  12    10028.56     9471.46    436.27 o 
  13   6  12     3097.71     3156.25    307.68 o 
  14   6  12    18364.71    17984.59    590.29 o 
  15   6  12       29.50      -27.05    204.57 o 
  16   6  12    39953.79    40241.97    922.20 o 
  17   6  12      380.94      351.73    229.06 o 
  18   6  12      508.46      964.59    273.00 o 
  19   6  12      211.85      436.85    248.79 o 
  20   6  12    33140.37    34793.59   1000.00 o 
  21   6  12      153.37      351.51    298.93 o 
  22   6  12    17014.47    17049.25    758.99 o 
  23   6  12     1254.87      832.15    472.03 o 
   1   7  12     2368.72     2695.72    430.85 o 
   2   7  12       48.59      151.09    187.99 o 
   3   7  12       29.70      176.36    192.63 o 
   4   7  12      250.99      544.52    202.54 o 
   5   7  12      241.36     -118.95    180.21 o 
   6   7  12      736.39      596.59    227.97 o 
   7   7  12     3408.47     3556.74    324.72 o 
   8   7  12     4874.96     5068.14    425.22 o 
   9   7  12       45.82     -136.43    203.23 o 
  10   7  12     7782.42     7916.93    443.28 o 
  11   7  12      222.47      143.08    264.86 o 
  12   7  12     2070.33     2108.52    359.81 o 
  13   7  12       18.22     -213.51    229.49 o 
  14   7  12     1031.30      969.06    263.00 o 
  15   7  12      901.07     1100.37    263.57 o 
  16   7  12      337.70      325.82    247.26 o 
  17   7  12      415.30      616.37    266.33 o 
  18   7  12     1078.93     1442.49    301.41 o 
  19   7  12        4.28     -274.21    274.21 o 
  20   7  12       78.43     -181.15    283.55 o 
  21   7  12       31.29      331.60    303.94 o 
  22   7  12      201.51      -46.16    704.72 o 
  23   7  12      371.99     2228.90    877.26 o 
   0   8  12    56808.30    55851.83   1819.13 o 
   1   8  12     2577.71     2893.25    306.85 o 
   2   8  12     5093.95     5473.90    689.14 o 
   3   8  12     6066.35     7250.32    460.25 o 
   4   8  12    33982.88    31349.11    840.85 o 
   5   8  12     1837.66     2149.41    254.97 o 
   6   8  12    57365.99    57406.09   1215.44 o 
   7   8  12     5734.34     6481.35    508.61 o 
   8   8  12     4715.43     4638.90    377.70 o 
   9   8  12     2653.22     2475.15    314.58 o 
  10   8  12    56185.37    55714.24   2158.51 o 
  11   8  12     3813.04     4364.33    445.09 o 
  12   8  12    19978.28    19737.85    892.78 o 
  13   8  12     7351.28     7333.03    555.86 o 
  14   8  12    11936.04    12579.54    679.71 o 
  15   8  12      819.76     1147.80    311.20 o 
  16   8  12    31163.72    32309.40    940.81 o 
  17   8  12      923.47     1313.37    339.78 o 
  18   8  12      633.19      422.64    301.46 o 
  19   8  12       79.94      479.15    360.35 o 
  20   8  12    18227.01    17510.20    880.95 o 
  21   8  12        6.74     -245.34    528.95 o 
  22   8  12     9685.60     6688.54   1281.08 o 
   1   9  12     7062.55     6971.79    469.64 o 
   2   9  12    42102.18    39765.80    949.80 o 
   3   9  12      823.72     1114.28    267.36 o 
   4   9  12    29614.34    28667.54    719.22 o 
   5   9  12     7319.31     7311.50    399.63 o 
   6   9  12    10528.48    10540.83    524.93 o 
   7   9  12      741.54      750.47    269.20 o 
   8   9  12    58509.23    59025.54   1276.85 o 
   9   9  12     1437.36     1555.19    306.73 o 
  10   9  12     2647.53     3337.99    371.63 o 
  11   9  12     1684.86     1378.28    530.34 o 
  12   9  12    32647.63    31688.96   1332.14 o 
  13   9  12      445.34      516.60    318.57 o 
  14   9  12    17954.93    17608.71   1252.79 o 
  15   9  12      958.02     1173.58    420.60 o 
  16   9  12      994.59     1146.92    373.84 o 
  17   9  12      566.05      718.30    322.33 o 
  18   9  12    26454.71    27274.26    905.93 o 
  19   9  12      567.63      551.75    378.23 o 
  20   9  12    12159.12    13245.26   1547.51 o 
  21   9  12     2144.01     1273.65    911.61 o 
   0  10  12    10563.52    10666.96    822.39 o 
   1  10  12      717.36      922.28    309.90 o 
   2  10  12      252.63      388.64    287.76 o 
   3  10  12       43.78      194.55    223.63 o 
   4  10  12     1592.46     2038.35    335.48 o 
   5  10  12        5.53     -242.18    242.18 o 
   6  10  12      614.24     1164.82    297.38 o 
   7  10  12      239.52      353.70    268.56 o 
   8  10  12     2580.91     1975.49    339.61 o 
   9  10  12       82.66      100.83    268.24 o 
  10  10  12       57.33     -231.78    264.23 o 
  11  10  12      625.55     1168.24    351.94 o 
  12  10  12       14.31     -174.13    306.58 o 
  13  10  12      391.21      490.56    338.37 o 
  14  10  12        8.13      144.05    327.88 o 
  15  10  12       15.03      136.46    458.65 o 
  16  10  12      422.37      693.87    372.89 o 
  17  10  12       32.96       11.49    361.30 o 
  18  10  12        2.15     -292.62    417.23 o 
  19  10  12       40.37      378.75    826.20 o 
   1  11  12     9285.54     9557.86    597.30 o 
   2  11  12    32902.79    31032.87   1066.35 o 
   3  11  12     1190.44     1346.21    314.65 o 
   4  11  12    23561.18    22610.16    690.83 o 
   5  11  12     5902.69     5755.76    463.27 o 
   6  11  12     6566.81     7212.60    504.06 o 
   7  11  12      217.88      642.24    306.27 o 
   8  11  12    63105.50    65042.13   1435.27 o 
   9  11  12     3771.34     3814.38    430.66 o 
  10  11  12      780.09      495.93    320.79 o 
  11  11  12     2429.54     2161.32    419.49 o 
  12  11  12    36620.95    34962.22   1140.84 o 
  13  11  12        7.21      666.87    374.39 o 
  14  11  12    22023.49    22361.56   1123.44 o 
  15  11  12     1908.01     1068.18   1223.06 o 
  16  11  12     4400.17     4642.72    654.21 o 
  17  11  12     1021.75     2326.37    928.32 o 
   0  12  12    43801.95    44053.05   1448.05 o 
   1  12  12       50.60     -148.93    295.15 o 
   2  12  12     1168.75     1301.09    334.59 o 
   3  12  12      516.38      877.14    322.03 o 
   4  12  12    24392.37    23999.43   1252.28 o 
   5  12  12     2026.81     1970.83    372.46 o 
   6  12  12    21049.29    21210.78    803.18 o 
   7  12  12     2187.80     1999.74    445.14 o 
   8  12  12     1083.96     1048.78    362.41 o 
   9  12  12     3122.81     4134.10    505.08 o 
  10  12  12    17997.76    18468.79   1525.19 o 
  11  12  12     3076.72     3152.24    485.69 o 
  12  12  12     3253.13     4472.70    628.59 o 
  13  12  12     4350.69     3760.10    598.22 o 
  14  12  12     3072.96     3440.61    708.12 o 
  15  12  12      140.32      691.10    614.55 o 
  16  12  12    21013.58    23088.24   1977.32 o 
   1  13  12       91.76      224.47    295.07 o 
   2  13  12     2653.96     2872.60    426.85 o 
   3  13  12       11.21     -177.72    342.38 o 
   4  13  12     2281.86     2598.22    537.10 o 
   5  13  12      944.01     1016.45    412.22 o 
   6  13  12      870.26     -254.59    602.63 o 
   7  13  12       49.67      395.70    389.66 o 
   8  13  12     2879.75     4355.23    693.55 o 
   9  13  12       12.35      586.00    398.88 o 
  10  13  12      637.96      667.40    414.06 o 
  11  13  12      283.40     -187.32    389.08 o 
  12  13  12     2648.96     3321.83    893.97 o 
  13  13  12       15.04      956.17    853.13 o 
   0  14  12    29608.45    31669.18   2969.69 o 
   1  14  12      257.02      822.92    524.72 o 
   2  14  12     3811.02     3476.16    493.42 o 
   3  14  12     2204.16     2375.32    555.44 o 
   4  14  12    17067.80    16221.29   1004.46 o 
   5  14  12     1128.37     1002.08    505.44 o 
   6  14  12    15230.75    13281.43    943.58 o 
   7  14  12     2506.96     3302.73    762.74 o 
   8  14  12     1058.88     3197.23    726.34 o 
   9  14  12     3106.35     2725.39    763.04 o 
  10  14  12    24006.22    25158.48   1511.98 o 
   1  15  12     1975.74     2639.88    734.53 o 
   2  15  12     4417.63     4774.35   1210.53 o 
   1   1  13    57699.45    56844.38    656.31 o 
   2   1  13    23713.27    25054.69    367.79 o 
   3   1  13     6328.08     6405.32    193.54 o 
   4   1  13    23723.57    23233.02    369.06 o 
   5   1  13    88649.95    85906.67    962.95 o 
   6   1  13      349.12      519.10    115.73 o 
   7   1  13    17865.54    17903.37    372.93 o 
   8   1  13    43000.83    39623.13   1034.93 o 
   9   1  13    17336.88    16098.84    401.61 o 
  10   1  13     3754.78     3738.95    205.60 o 
  11   1  13    53079.90    52580.68    747.91 o 
  12   1  13    22253.61    20711.89    426.48 o 
  13   1  13      169.29      277.49    135.81 o 
  14   1  13    15853.09    14766.04    379.34 o 
  15   1  13    46792.61    44768.58    711.53 o 
  16   1  13     5392.41     5239.28    312.28 o 
  17   1  13    22518.83    21932.70    548.62 o 
  18   1  13    10404.63     9633.20    470.92 o 
  19   1  13    10052.60     9745.61    487.49 o 
  20   1  13      255.44      221.84    257.33 o 
  21   1  13    25932.22    25383.49    751.28 o 
  22   1  13     4020.28     4614.36    425.63 o 
  23   1  13     1456.15     1187.79    304.14 o 
  24   1  13     6781.16     6932.53    519.52 o 
  25   1  13    16051.75    14736.85    940.63 o 
   0   2  13    66928.73    65700.01   1142.57 o 
   1   2  13    23316.57    22829.39    365.76 o 
   2   2  13     4953.61     5044.47    188.63 o 
   3   2  13    82523.80    81327.60    969.14 o 
   4   2  13    35529.77    33733.47    500.51 o 
   5   2  13       55.13      101.32     98.47 o 
   6   2  13    10415.58    10148.63    285.35 o 
   7   2  13    47813.52    45233.16    674.32 o 
   8   2  13     6655.29     6583.13    244.33 o 
   9   2  13    50127.57    49706.55    794.83 o 
  10   2  13     7192.40     7042.83    257.34 o 
  11   2  13     2729.24     2575.89    194.86 o 
  12   2  13     6440.08     6925.38    283.02 o 
  13   2  13    42173.01    40640.53    765.85 o 
  14   2  13      933.79     1047.63    173.50 o 
  15   2  13     3969.33     3907.90    291.49 o 
  16   2  13    12793.28    12920.49    471.43 o 
  17   2  13    15739.53    15812.05    484.05 o 
  18   2  13     1017.58     1046.95    219.45 o 
  19   2  13    25330.24    23885.03    601.29 o 
  20   2  13    10988.33    11585.11    595.10 o 
  21   2  13       56.48     -241.48    291.60 o 
  22   2  13     4027.78     5111.58    513.51 o 
  23   2  13    14464.66    13755.08    964.92 o 
  24   2  13     3479.36     3895.84    496.17 o 
  25   2  13     6680.51     7896.04    896.57 o 
   1   3  13     2624.11     2945.05    172.00 o 
   2   3  13     2313.11     2035.60    153.56 o 
   3   3  13     1299.97      901.07    128.21 o 
   4   3  13      178.13      294.60    105.79 o 
   5   3  13     7087.14     7353.54    234.74 o 
   6   3  13      172.81      178.49    124.76 o 
   7   3  13       37.13      223.11    127.57 o 
   8   3  13     1531.51     1842.04    175.86 o 
   9   3  13     3766.18     4765.85    287.04 o 
  10   3  13     3439.38     3432.96    209.64 o 
  11   3  13      796.86      873.21    155.47 o 
  12   3  13     1798.63     2194.40    197.00 o 
  13   3  13      325.28      457.60    151.48 o 
  14   3  13      785.58      588.15    196.63 o 
  15   3  13      283.88      289.82    189.30 o 
  16   3  13        6.15      -36.46    178.67 o 
  17   3  13      857.50     1149.21    229.46 o 
  18   3  13     2066.28     1510.26    255.43 o 
  19   3  13      192.36      225.36    232.63 o 
  20   3  13       27.44      414.31    234.46 o 
  21   3  13      731.99      657.15    257.27 o 
  22   3  13       21.19     -115.08    238.32 o 
  23   3  13      137.97      204.38    271.66 o 
  24   3  13      980.80     1560.19    319.17 o 
  25   3  13     1370.26     3388.85    666.69 o 
   0   4  13    76289.94    75273.91   1436.92 o 
   1   4  13    27936.17    27212.69    479.81 o 
   2   4  13     5414.86     5378.09    210.12 o 
   3   4  13    99147.02    98293.24   1272.24 o 
   4   4  13    44610.16    42399.96   1387.81 o 
   5   4  13     9729.60     9246.80    307.21 o 
   6   4  13     8648.96     8601.40    529.13 o 
   7   4  13    52431.55    50978.79    925.14 o 
   8   4  13     1206.56     1097.84    171.24 o 
   9   4  13    73025.26    70710.86   1117.45 o 
  10   4  13    11623.90    10977.78    430.68 o 
  11   4  13     7781.13     6633.79    334.85 o 
  12   4  13    12044.88    11536.41    426.25 o 
  13   4  13    72845.48    69633.44   1166.41 o 
  14   4  13      835.72     1219.86    221.23 o 
  15   4  13     8465.47     8721.26    410.08 o 
  16   4  13    34413.44    33700.29    760.34 o 
  17   4  13    22148.54    20951.15    605.38 o 
  18   4  13      285.81      407.65    220.82 o 
  19   4  13    38264.19    37136.27    950.64 o 
  20   4  13    27941.28    27146.28    722.24 o 
  21   4  13      108.69      322.86    253.61 o 
  22   4  13     5079.68     5228.18    438.00 o 
  23   4  13    21595.67    21383.28    767.73 o 
  24   4  13     5041.74     5168.55    807.17 o 
   1   5  13    22076.06    20719.54    760.51 o 
   2   5  13     3733.98     3715.79    257.25 o 
   3   5  13    11874.54    12050.57    349.34 o 
   4   5  13    12859.64    12519.92    492.48 o 
   5   5  13    42467.50    42090.83    734.97 o 
   6   5  13      218.38      124.58    170.10 o 
   7   5  13    16981.11    17137.87    441.96 o 
   8   5  13    41134.33    39433.01    727.30 o 
   9   5  13    11592.32    11753.04    424.82 o 
  10   5  13      133.77     -183.11    183.11 o 
  11   5  13    18640.63    18186.33    603.53 o 
  12   5  13    16182.04    14540.06    800.77 o 
  13   5  13       58.20      -48.60    195.92 o 
  14   5  13    10292.31    10127.67    521.46 o 
  15   5  13    16074.97    16755.59    672.21 o 
  16   5  13     6155.61     5996.16    400.21 o 
  17   5  13    12325.38    13218.35    552.24 o 
  18   5  13     6052.59     5889.50    722.86 o 
  19   5  13     1098.73     1788.96    296.36 o 
  20   5  13      447.35      505.22    314.44 o 
  21   5  13    14332.42    15516.56    780.56 o 
  22   5  13      346.02      953.48    324.10 o 
  23   5  13       50.13       -4.99    311.02 o 
   0   6  13      164.53     -162.13    264.68 o 
   1   6  13     5525.21     5343.84    308.03 o 
   2   6  13     1713.64     2104.90    223.53 o 
   3   6  13    16936.96    15394.96    544.69 o 
   4   6  13     5848.64     6424.21    336.00 o 
   5   6  13      166.45     -178.81    178.81 o 
   6   6  13     1173.77     1631.16    257.09 o 
   7   6  13    10899.23    12471.01    446.19 o 
   8   6  13     3224.97     3419.89    279.47 o 
   9   6  13     4755.50     5215.08    342.34 o 
  10   6  13      518.69      519.31    228.61 o 
  11   6  13     2322.94     2505.16    311.54 o 
  12   6  13     5245.65     5236.53    407.89 o 
  13   6  13     7574.96     8350.48    433.15 o 
  14   6  13     3463.53     3361.49    319.75 o 
  15   6  13      772.08      714.94    246.20 o 
  16   6  13     2858.41     2336.57    309.78 o 
  17   6  13      805.19      877.70    305.69 o 
  18   6  13      354.29      -66.83    232.74 o 
  19   6  13     2508.11     2654.57    349.12 o 
  20   6  13     1882.83     1887.13    432.95 o 
  21   6  13       32.35      381.58    303.45 o 
  22   6  13      194.91      183.88    300.70 o 
  23   6  13     2201.90     1827.86    815.06 o 
   1   7  13    60887.77    58683.57   1074.24 o 
   2   7  13    12427.87    12769.25    453.10 o 
   3   7  13     4266.19     4347.03    329.84 o 
   4   7  13    18004.54    17455.36    515.18 o 
   5   7  13    48577.81    47741.16   1353.32 o 
   6   7  13     8104.22     7796.21    548.15 o 
   7   7  13    11248.20    10813.34    491.36 o 
   8   7  13    20238.55    20130.69    645.16 o 
   9   7  13    25574.73    25743.42    961.81 o 
  10   7  13     2924.46     3328.06    397.96 o 
  11   7  13    54141.09    53029.61   1338.26 o 
  12   7  13    19046.73    20802.60    950.37 o 
  13   7  13     1140.49      846.04    324.32 o 
  14   7  13    12452.80    12179.97    599.95 o 
  15   7  13    30538.25    29381.16   1216.49 o 
  16   7  13     2324.28     2101.74    353.27 o 
  17   7  13    16911.32    17423.72    647.26 o 
  18   7  13    10241.87    10750.98    543.90 o 
  19   7  13     6207.31     6072.53    458.53 o 
  20   7  13     1819.59     1499.07    352.66 o 
  21   7  13    32045.35    34006.93   1249.03 o 
  22   7  13     1994.03     2302.96    615.53 o 
  23   7  13       98.78      651.68    747.30 o 
   0   8  13     4493.68     4064.08    447.08 o 
   1   8  13     5093.41     5209.75    342.65 o 
   2   8  13     1345.32      988.93    253.59 o 
   3   8  13    18174.35    17393.87    593.89 o 
   4   8  13    12655.16    12302.93    576.94 o 
   5   8  13     1080.46     1032.00    262.78 o 
   6   8  13     1341.47     1146.27    267.93 o 
   7   8  13    16428.35    16264.45    611.88 o 
   8   8  13     2528.08     2108.64    308.29 o 
   9   8  13    12942.09    12909.28    779.60 o 
  10   8  13     1974.34     2171.69    660.98 o 
  11   8  13     1220.03     1459.60    346.79 o 
  12   8  13      675.43     1124.27    347.25 o 
  13   8  13    17463.55    17031.69    780.99 o 
  14   8  13     1578.77     1070.41    370.43 o 
  15   8  13      844.52      731.19    353.78 o 
  16   8  13     3190.16     3929.64    456.65 o 
  17   8  13     3498.18     4026.05    437.47 o 
  18   8  13      752.78      902.27    328.96 o 
  19   8  13     8491.78     9146.65    690.14 o 
  20   8  13     3367.30     2500.14    473.62 o 
  21   8  13       49.19      405.68    838.27 o 
   1   9  13    12627.52    13320.73    553.95 o 
   2   9  13     5139.92     4818.13    385.57 o 
   3   9  13     1513.03     1575.02    431.36 o 
   4   9  13     3360.00     3306.19    342.41 o 
   5   9  13    14218.91    13532.01    581.60 o 
   6   9  13      236.74       57.92    248.80 o 
   7   9  13     3351.77     3342.61    368.47 o 
   8   9  13     8347.04     7908.71    490.74 o 
   9   9  13     4084.34     4298.93    400.45 o 
  10   9  13      681.61      334.72    307.59 o 
  11   9  13     7292.54     9308.90    729.58 o 
  12   9  13     2107.26     2685.28    422.16 o 
  13   9  13      145.10      539.18    347.39 o 
  14   9  13     3542.44     3711.05    471.84 o 
  15   9  13     7910.26     7690.91    617.68 o 
  16   9  13     1137.48     1713.81    677.50 o 
  17   9  13     4010.88     3876.44    500.98 o 
  18   9  13     4739.44     4953.47    553.24 o 
  19   9  13     1653.21     1696.18    448.66 o 
  20   9  13     1098.92      178.24    791.86 o 
   0  10  13    17861.10    17938.93   1036.60 o 
   1  10  13    12309.20    11975.40    742.46 o 
   2  10  13     2833.42     2869.82    343.01 o 
   3  10  13    53265.39    50471.34   1060.37 o 
   4  10  13    15725.58    15937.57    649.12 o 
   5  10  13     1821.33     2082.05    357.66 o 
   6  10  13     7654.41     8731.96    680.66 o 
   7  10  13    31754.73    31235.97   1076.00 o 
   8  10  13      524.08      491.21    285.67 o 
   9  10  13    28909.10    28394.00    867.56 o 
  10  10  13     9559.04     9683.74    568.30 o 
  11  10  13     3590.82     3853.59    477.08 o 
  12  10  13     7357.33     7541.72    690.46 o 
  13  10  13    39430.09    40731.15   1237.75 o 
  14  10  13     2940.42     2412.80    484.78 o 
  15  10  13     3317.20     4340.19    624.53 o 
  16  10  13    15330.73    15209.27    827.40 o 
  17  10  13    11906.02    11818.81   1179.39 o 
  18  10  13      496.18      213.50    576.95 o 
  19  10  13    16403.30    11496.31   1519.66 o 
   1  11  13     3411.93     3465.51    442.95 o 
   2  11  13      472.60      160.56    252.26 o 
   3  11  13      260.97      267.07    249.08 o 
   4  11  13     1706.08     2169.91    363.28 o 
   5  11  13     5660.41     6382.98    496.64 o 
   6  11  13      592.04      396.93    305.15 o 
   7  11  13     1794.56     1246.05    341.91 o 
   8  11  13     1120.11     1407.90    349.61 o 
   9  11  13      575.50     1098.31    338.92 o 
  10  11  13      224.34     -371.55    371.55 o 
  11  11  13     3584.95     4483.89    528.99 o 
  12  11  13     2102.30     2411.12    452.14 o 
  13  11  13       38.90     -299.28    345.20 o 
  14  11  13       70.74      910.80    402.01 o 
  15  11  13     3645.02     4184.87    546.61 o 
  16  11  13      224.65        4.36    434.94 o 
  17  11  13     2017.06     4389.09   1066.64 o 
   0  12  13     9576.44    10653.39    951.75 o 
   1  12  13     4445.82     5443.32    471.71 o 
   2  12  13       38.82      -73.95    348.92 o 
   3  12  13    17433.87    17845.23    740.71 o 
   4  12  13     6628.43     6910.77    534.26 o 
   5  12  13      378.51      599.82    363.24 o 
   6  12  13     6044.42     5338.98    502.64 o 
   7  12  13    13892.13    14419.83    701.85 o 
   8  12  13      737.56     1011.78    338.57 o 
   9  12  13     8555.71     8849.53    597.12 o 
  10  12  13     3354.94     3750.92    455.21 o 
  11  12  13      869.86      747.56    493.57 o 
  12  12  13      749.44      753.50    507.12 o 
  13  12  13    14017.45    13110.53    945.12 o 
  14  12  13      841.35      508.53    565.16 o 
  15  12  13     1735.79      -91.90    756.58 o 
   1  13  13    21445.76    18920.93    710.22 o 
   2  13  13     4028.25     4163.50    459.14 o 
   3  13  13      761.64      981.29    352.79 o 
   4  13  13     6848.50     8352.14    674.12 o 
   5  13  13    22554.83    20018.23    933.89 o 
   6  13  13      815.90      797.71    512.25 o 
   7  13  13     3677.87     4419.41    558.76 o 
   8  13  13    20638.83    21943.99   1189.04 o 
   9  13  13     7332.98     8070.36    694.12 o 
  10  13  13       36.16     -201.39    638.32 o 
  11  13  13    21871.19    22860.21   1451.67 o 
  12  13  13     8711.80     7992.83   1383.20 o 
   0  14  13      282.48      538.87    602.86 o 
   1  14  13       32.64       16.88    371.17 o 
   2  14  13        1.35     -160.72    556.89 o 
   3  14  13      956.60     2159.01    433.86 o 
   4  14  13      852.77      581.50    499.93 o 
   5  14  13      501.47     1219.43    668.51 o 
   6  14  13       53.11     -204.49    533.51 o 
   7  14  13       92.62      276.74    541.08 o 
   8  14  13        3.64     -551.07    551.07 o 
   9  14  13      850.75     1015.17    627.89 o 
   1  15  13     7506.78     9311.04   1489.02 o 
   0   0  14   171712.52   179350.55   3515.10 o 
   1   0  14     4587.27     4240.85    233.31 o 
   2   0  14     8511.27     8778.53    307.99 o 
   3   0  14   120091.74   117178.28   1704.88 o 
   4   0  14    23545.21    24361.58    521.59 o 
   5   0  14      893.62     1028.39    200.27 o 
   6   0  14    42386.29    41217.82    839.66 o 
   7   0  14    42147.85    41557.41    846.48 o 
   8   0  14    11442.44    10876.87    598.00 o 
   9   0  14    54874.76    50262.40   1145.04 o 
  10   0  14    73909.13    75105.52   1555.09 o 
  11   0  14     8418.69     8150.06    449.71 o 
  12   0  14    11604.48    11660.88    481.79 o 
  13   0  14    68005.70    63628.00   1258.91 o 
  14   0  14     3292.57     3770.61    331.87 o 
  15   0  14     1575.06     1304.30    275.99 o 
  16   0  14    34038.46    30797.19    824.60 o 
  17   0  14    16140.91    14959.24    596.39 o 
  18   0  14       28.78      363.01    246.00 o 
  19   0  14    19654.15    17794.44    674.50 o 
  20   0  14    19657.83    20293.57    808.52 o 
  21   0  14      123.77      256.36    740.33 o 
  22   0  14    18492.35    17983.13   1194.31 o 
  23   0  14    20186.28    18673.46   1251.50 o 
  24   0  14     2095.67     2211.88    590.22 o 
  25   0  14    12790.35    16691.18   1746.17 o 
   1   1  14     8319.53     7914.47    210.26 o 
   2   1  14    18938.17    17527.77    306.29 o 
   3   1  14      109.26      -61.52     93.45 o 
   4   1  14     2483.05     2564.59    148.04 o 
   5   1  14    12393.40    11927.74    265.32 o 
   6   1  14     2886.24     2832.15    168.21 o 
   7   1  14      136.36      174.70    112.07 o 
   8   1  14    17289.19    17084.03    379.24 o 
   9   1  14      426.27      511.09    154.29 o 
  10   1  14      347.92      173.71    145.10 o 
  11   1  14    16799.00    16052.66    378.14 o 
  12   1  14     5376.83     5516.23    308.56 o 
  13   1  14      307.19      242.57    144.09 o 
  14   1  14     7823.22     7708.68    318.14 o 
  15   1  14     6123.47     6134.40    320.89 o 
  16   1  14     1792.86     1895.21    201.96 o 
  17   1  14     3242.45     3443.51    258.79 o 
  18   1  14     4992.42     4927.22    301.90 o 
  19   1  14     2290.11     2495.52    285.75 o 
  20   1  14      347.04      313.92    221.28 o 
  21   1  14     5653.07     5924.13    504.84 o 
  22   1  14     1972.54     1382.47    294.34 o 
  23   1  14        4.01      738.45    275.93 o 
  24   1  14     1682.33     1927.97    428.46 o 
  25   1  14     1901.42     2451.51    655.39 o 
   0   2  14     1981.98     1904.22    205.58 o 
   1   2  14     1962.35     2156.40    144.01 o 
   2   2  14      747.07      692.05    118.57 o 
   3   2  14    16042.46    15776.11    368.62 o 
   4   2  14    11377.27    10827.91    272.53 o 
   5   2  14     4932.01     4788.61    215.52 o 
   6   2  14    15248.76    15179.59    351.26 o 
   7   2  14    27668.76    26688.12    512.07 o 
   8   2  14      430.31      232.39    130.51 o 
   9   2  14    21253.83    20654.97    470.28 o 
  10   2  14    15461.95    15228.47    413.84 o 
  11   2  14    11632.31    10984.22    323.70 o 
  12   2  14     2744.37     2452.61    208.56 o 
  13   2  14    18562.96    17759.41    433.39 o 
  14   2  14     2953.24     3415.75    239.24 o 
  15   2  14     1086.53     1136.44    192.32 o 
  16   2  14    15084.12    15012.82    631.12 o 
  17   2  14    14317.53    12806.96    439.13 o 
  18   2  14     2473.23     2974.67    295.66 o 
  19   2  14     3087.39     3187.01    307.43 o 
  20   2  14     6138.14     6742.17    411.21 o 
  21   2  14       38.88      -81.26    241.61 o 
  22   2  14     3178.20     3246.62    498.02 o 
  23   2  14     5793.98     6313.04    461.57 o 
  24   2  14     2238.66     2599.67    409.44 o 
   1   3  14    48783.50    45806.28    698.82 o 
   2   3  14    45079.87    43948.17    755.81 o 
   3   3  14     8108.75     7608.71    253.21 o 
   4   3  14    45482.54    43342.90    758.15 o 
   5   3  14    81141.31    78025.62   1368.17 o 
   6   3  14     6438.34     7110.08    269.11 o 
   7   3  14     2944.77     3518.91    213.52 o 
   8   3  14    57346.73    56899.37    868.97 o 
   9   3  14    20182.81    18731.94    476.52 o 
  10   3  14     3289.77     3240.30    248.25 o 
  11   3  14    40242.91    37523.00    816.32 o 
  12   3  14    34476.90    30853.07    677.74 o 
  13   3  14      107.55      405.95    197.02 o 
  14   3  14    35698.43    34343.66    746.11 o 
  15   3  14    31626.20    29399.07    836.37 o 
  16   3  14      540.94     1287.35    233.92 o 
  17   3  14    35158.36    34459.60    999.03 o 
  18   3  14    24051.83    23869.42    831.90 o 
  19   3  14    11411.36    10850.95    488.68 o 
  20   3  14     6607.58     6015.05    402.42 o 
  21   3  14    31137.38    29464.89    832.00 o 
  22   3  14     7819.06     7849.36    498.01 o 
  23   3  14      134.98      290.18    265.32 o 
  24   3  14    12738.36    14662.96    921.95 o 
   0   4  14    10872.95    10961.21    598.00 o 
   1   4  14       41.19       20.17    119.54 o 
   2   4  14      219.47       92.82    130.13 o 
   3   4  14     2186.73     1992.67    185.90 o 
   4   4  14     3131.75     3159.21    244.24 o 
   5   4  14      330.94      182.86    155.75 o 
   6   4  14    10160.24    10350.57    398.80 o 
   7   4  14     5055.10     4908.27    308.15 o 
   8   4  14     2505.08     2655.40    247.62 o 
   9   4  14     6370.21     5551.29    299.43 o 
  10   4  14     2241.44     2261.49    261.09 o 
  11   4  14     2926.56     2612.14    274.21 o 
  12   4  14     1437.80     1100.40    216.93 o 
  13   4  14     9465.50     9714.59    415.25 o 
  14   4  14      405.63      882.85    221.06 o 
  15   4  14      216.65      550.14    215.74 o 
  16   4  14     1153.02      959.50    239.56 o 
  17   4  14      355.06      534.49    219.57 o 
  18   4  14       53.01      -98.18    210.95 o 
  19   4  14     1871.60     1670.26    297.35 o 
  20   4  14       64.45      397.94    240.69 o 
  21   4  14       14.64      346.90    266.03 o 
  22   4  14     1217.63     1189.62    379.66 o 
  23   4  14      291.34      415.33    294.22 o 
   1   5  14    32404.30    30894.57    674.34 o 
   2   5  14    27876.59    26174.68    608.50 o 
   3   5  14     5385.01     5215.15    295.86 o 
   4   5  14    19078.85    18424.41    503.40 o 
   5   5  14    48222.47    46145.50    875.68 o 
   6   5  14    12241.54    11323.69    408.22 o 
   7   5  14     5360.74     5422.64    411.40 o 
   8   5  14    22940.28    23435.09    595.05 o 
   9   5  14     9743.55    10416.85    414.30 o 
  10   5  14    12752.03    11491.75    500.39 o 
  11   5  14    12845.05    13159.76    540.91 o 
  12   5  14    11437.86    11149.87    517.43 o 
  13   5  14     1212.84     1293.91    247.33 o 
  14   5  14    17996.63    17024.49    588.25 o 
  15   5  14    16982.31    17370.20    607.60 o 
  16   5  14      139.86       40.07    223.88 o 
  17   5  14    11773.09    11241.05    619.97 o 
  18   5  14    19951.24    18417.42    708.53 o 
  19   5  14     5568.08     5965.40    467.47 o 
  20   5  14     3043.36     2897.83    355.87 o 
  21   5  14    17464.52    17509.05    761.92 o 
  22   5  14     3436.83     3467.02    617.21 o 
  23   5  14       30.71      266.21    523.44 o 
   0   6  14    64469.74    61871.23   1561.29 o 
   1   6  14     6506.81     6799.18    342.03 o 
   2   6  14    13650.28    11853.72    426.99 o 
   3   6  14    31214.56    30909.77    693.24 o 
   4   6  14    19055.51    18790.85    543.03 o 
   5   6  14    14566.42    14621.21    537.27 o 
   6   6  14    20627.92    20732.80    637.88 o 
   7   6  14    37101.23    35759.71    782.09 o 
   8   6  14      905.39      951.01    232.27 o 
   9   6  14    24252.30    22898.89    692.27 o 
  10   6  14    18901.54    18182.22    730.22 o 
  11   6  14     7598.61     7994.67    457.00 o 
  12   6  14    10883.43    10538.13    516.48 o 
  13   6  14    29687.01    29137.38    826.76 o 
  14   6  14     8299.31     7857.20    536.81 o 
  15   6  14       89.00     -265.74    265.74 o 
  16   6  14    15146.69    15168.90    622.87 o 
  17   6  14    24308.76    25106.15    742.23 o 
  18   6  14      125.94      396.60    259.47 o 
  19   6  14     8308.54     9847.89    535.43 o 
  20   6  14    10490.63    11600.13    788.25 o 
  21   6  14      918.97      698.33    319.87 o 
  22   6  14     5632.52     6591.92    786.85 o 
  23   6  14    10742.79    12225.97   1526.16 o 
   1   7  14      284.65      729.92    202.87 o 
   2   7  14     2387.00     2459.84    261.99 o 
   3   7  14       20.91      519.27    198.14 o 
   4   7  14      640.80      665.60    237.56 o 
   5   7  14      612.67      289.14    222.59 o 
   6   7  14      117.09      216.00    245.76 o 
   7   7  14      138.23      234.60    204.80 o 
   8   7  14     1156.11     1164.23    240.48 o 
   9   7  14       45.66      -36.92    304.37 o 
  10   7  14     3000.60     2177.26    375.45 o 
  11   7  14      151.66      -44.87    279.93 o 
  12   7  14     1059.03      760.64    374.91 o 
  13   7  14      823.60     1391.97    353.72 o 
  14   7  14      558.62      296.09    326.39 o 
  15   7  14      870.54     1188.38    355.89 o 
  16   7  14      175.87       55.41    265.77 o 
  17   7  14      706.72      889.44    319.32 o 
  18   7  14      141.67      226.60    297.12 o 
  19   7  14     1995.06     2037.73    375.10 o 
  20   7  14      914.35      984.54    394.38 o 
  21   7  14       19.15      169.68    636.36 o 
   0   8  14    11777.77    11815.26    668.19 o 
   1   8  14     4135.42     4135.59    320.48 o 
   2   8  14     1110.60     1106.22    237.05 o 
   3   8  14    17649.13    17960.31    559.79 o 
   4   8  14    11037.52    12560.81    600.37 o 
   5   8  14     4896.99     5332.49    419.49 o 
   6   8  14    34786.81    32166.24   1104.61 o 
   7   8  14    36895.62    36495.79    936.70 o 
   8   8  14       16.80      -15.12    242.40 o 
   9   8  14    26278.38    26500.18    907.54 o 
  10   8  14    21063.28    20479.87   1186.63 o 
  11   8  14     5336.49     5579.36    511.02 o 
  12   8  14     9190.74     8693.03    605.07 o 
  13   8  14    33387.63    34633.33   1103.12 o 
  14   8  14     5394.64     6160.47    559.91 o 
  15   8  14      964.36      599.14    349.74 o 
  16   8  14    17723.38    18413.80    854.79 o 
  17   8  14     9457.30    10515.99    696.42 o 
  18   8  14      127.22      209.30    316.56 o 
  19   8  14    12331.41    11124.75    660.89 o 
  20   8  14     7249.97     6933.62   1298.72 o 
   1   9  14    12699.78    14269.66    533.06 o 
   2   9  14    35563.55    33038.28    798.78 o 
   3   9  14      920.90      901.33    277.01 o 
   4   9  14    17564.94    16492.12    732.30 o 
   5   9  14    34816.75    33764.50   1137.16 o 
   6   9  14     5389.89     4936.91    423.29 o 
   7   9  14     1723.38     1492.36    315.95 o 
   8   9  14    22860.71    23144.38    760.16 o 
   9   9  14     9188.19     9313.96    536.08 o 
  10   9  14     1535.23     1025.51    360.84 o 
  11   9  14    11146.10    10906.18    679.55 o 
  12   9  14    14659.17    14299.34    757.24 o 
  13   9  14      126.21      356.21    355.70 o 
  14   9  14     6945.01     6747.31    603.89 o 
  15   9  14    14240.94    15068.85    797.11 o 
  16   9  14      208.92      385.90    370.39 o 
  17   9  14    10712.34    11743.36    744.74 o 
  18   9  14    10133.09    11601.98    838.92 o 
  19   9  14     2795.52     1731.32    940.39 o 
   0  10  14        9.65      308.17    350.28 o 
   1  10  14     2668.30     2950.81    355.81 o 
   2  10  14       82.42     -190.62    262.62 o 
   3  10  14      637.75      580.81    316.99 o 
   4  10  14      308.49      503.34    296.86 o 
   5  10  14       66.71      238.98    276.06 o 
   6  10  14      410.84      345.29    278.94 o 
   7  10  14      262.75      431.13    328.94 o 
   8  10  14       88.85      176.68    290.39 o 
   9  10  14     1491.15     1243.36    337.76 o 
  10  10  14      307.07      817.07    369.55 o 
  11  10  14      170.53      -12.82    372.98 o 
  12  10  14      725.26      268.82    366.29 o 
  13  10  14     1241.34     1950.16    434.65 o 
  14  10  14      109.39     -247.71    343.37 o 
  15  10  14       10.72      483.21    379.47 o 
  16  10  14      974.40     1481.06    436.36 o 
  17  10  14      287.93      681.20    473.90 o 
  18  10  14       34.79      175.92    544.92 o 
   1  11  14    20658.90    20251.76    834.70 o 
   2  11  14    20462.70    21258.53   1010.57 o 
   3  11  14     6435.98     5953.86    557.32 o 
   4  11  14     6104.08     6267.43    494.27 o 
   5  11  14    27276.80    28677.55    893.15 o 
   6  11  14     2696.96     3119.02    519.47 o 
   7  11  14     2251.23     1729.82    362.74 o 
   8  11  14    16621.82    19336.27    768.64 o 
   9  11  14     6920.48     7414.88    547.61 o 
  10  11  14     2857.98     3627.16    495.58 o 
  11  11  14    11850.92    11239.38    738.29 o 
  12  11  14     6538.98     6545.42    655.17 o 
  13  11  14        6.97     -249.67    411.61 o 
  14  11  14    11116.03    10946.04    755.75 o 
  15  11  14    15200.38    17362.07   1029.75 o 
  16  11  14      709.28      540.71    615.50 o 
  17  11  14    10163.91     9788.36   1150.65 o 
   0  12  14    11102.45    10949.39    958.96 o 
   1  12  14     1542.71     2269.94    359.40 o 
   2  12  14      762.52     1178.99    345.21 o 
   3  12  14     8900.02    10233.52    782.64 o 
   4  12  14     4290.85     4487.74    467.52 o 
   5  12  14     3076.34     2840.09    643.45 o 
   6  12  14    10887.09    10536.97    635.29 o 
   7  12  14    11987.49    11979.55    667.41 o 
   8  12  14      500.22      138.83    332.26 o 
   9  12  14    16813.84    17824.06    787.18 o 
  10  12  14     8439.85     8598.22    694.50 o 
  11  12  14     3274.21     3835.06    551.82 o 
  12  12  14     4206.00     4013.78    656.79 o 
  13  12  14    13189.71    15869.89   1376.23 o 
   1  13  14     1293.80     1550.08    320.96 o 
   2  13  14     3725.93     3912.81    552.16 o 
   3  13  14       39.92     -312.80    312.80 o 
   4  13  14     1005.11      971.76    498.43 o 
   5  13  14     2350.64     2459.77    421.64 o 
   6  13  14      213.46      372.17    398.29 o 
   7  13  14      100.23      -29.15    409.21 o 
   8  13  14     2559.96     1861.51    477.47 o 
   9  13  14     1182.35     1013.49    438.56 o 
  10  13  14      241.72     1829.72    933.89 o 
  11  13  14     3363.87     3326.17   1065.71 o 
   0  14  14    17422.47    16848.38   2436.84 o 
   1  14  14      828.91     1467.27    717.34 o 
   2  14  14     1032.77     1162.91    755.17 o 
   3  14  14    11092.50    12593.25    945.61 o 
   4  14  14     7052.77     7145.33    756.60 o 
   5  14  14     1934.55     1161.08    692.68 o 
   6  14  14    12633.52    12888.46   1174.29 o 
   7  14  14    12119.23    11513.46   1130.27 o 
   8  14  14      226.44      182.24    637.29 o 
   1   1  15    19525.07    19538.55    337.45 o 
   2   1  15    60141.80    58036.66    689.28 o 
   3   1  15       27.84      -22.40    101.31 o 
   4   1  15    46040.85    44453.73    704.59 o 
   5   1  15    24598.53    23731.47    423.37 o 
   6   1  15    19588.41    17536.46    360.90 o 
   7   1  15     1097.43     1323.11    145.12 o 
   8   1  15    94348.60    86852.91   1217.72 o 
   9   1  15    16504.74    16522.67    448.68 o 
  10   1  15     1319.71     1324.42    185.78 o 
  11   1  15    11686.21    11495.36    384.78 o 
  12   1  15    46719.32    42330.56    674.82 o 
  13   1  15       56.15      169.99    148.47 o 
  14   1  15    26757.73    24479.04    585.14 o 
  15   1  15     8821.76     8436.70    340.88 o 
  16   1  15     9353.07     9023.69    343.53 o 
  17   1  15     3451.06     3508.87    268.00 o 
  18   1  15    38524.45    37388.87    717.27 o 
  19   1  15     1785.22     2107.46    236.55 o 
  20   1  15     5220.75     5585.70    332.70 o 
  21   1  15     3429.54     4601.26    368.49 o 
  22   1  15     7932.72     8085.98    495.83 o 
  23   1  15     1859.03     1620.98    316.76 o 
  24   1  15    16476.45    16035.35    859.15 o 
   0   2  15    72722.46    70928.62   1252.51 o 
   1   2  15     5972.79     6263.28    234.88 o 
   2   2  15     4698.58     4879.15    192.44 o 
   3   2  15    28826.77    29158.36    474.58 o 
   4   2  15    73574.90    66865.16   1319.62 o 
   5   2  15     1281.39     1451.89    170.45 o 
   6   2  15    41816.73    40463.14    984.94 o 
   7   2  15    13601.80    12787.63    404.06 o 
   8   2  15     1766.33     1444.05    167.34 o 
   9   2  15     5111.85     4877.00    268.10 o 
  10   2  15    25003.64    24565.21    536.74 o 
  11   2  15     5008.54     4905.96    280.49 o 
  12   2  15    17351.06    17318.43    589.76 o 
  13   2  15     9573.86     8928.28    337.13 o 
  14   2  15     7396.04     7616.48    324.43 o 
  15   2  15     2061.49     2098.89    215.92 o 
  16   2  15    37798.83    36851.81    801.33 o 
  17   2  15     1718.64     1981.04    279.26 o 
  18   2  15      815.80      868.98    237.88 o 
  19   2  15     6114.76     6201.14    394.44 o 
  20   2  15    27927.34    26326.16    710.97 o 
  21   2  15      256.45       75.87    235.70 o 
  22   2  15     8125.14     7766.10    493.71 o 
  23   2  15     3387.01     4522.53    409.17 o 
  24   2  15     5519.35     6093.55    647.00 o 
   1   3  15      706.59      670.83    138.52 o 
   2   3  15     4367.71     4624.21    219.62 o 
   3   3  15      326.31      290.79    128.15 o 
   4   3  15      348.62      350.36    133.26 o 
   5   3  15     1742.15     2033.47    183.64 o 
   6   3  15     5572.57     6213.51    397.32 o 
   7   3  15      299.11      261.13    143.01 o 
   8   3  15     5892.47     5931.99    299.72 o 
   9   3  15      282.67      253.34    230.19 o 
  10   3  15     2308.12     2160.22    259.52 o 
  11   3  15      573.25      350.38    207.91 o 
  12   3  15     5901.19     5938.81    375.77 o 
  13   3  15       68.77        8.82    181.07 o 
  14   3  15      855.60      781.70    210.02 o 
  15   3  15      630.56      305.42    218.57 o 
  16   3  15       30.96       80.18    198.39 o 
  17   3  15      681.35      699.46    236.56 o 
  18   3  15     1425.00     1823.09    364.32 o 
  19   3  15        1.85      -77.72    218.31 o 
  20   3  15       13.73      284.26    230.75 o 
  21   3  15       11.12      143.68    242.27 o 
  22   3  15       98.27      679.24    276.99 o 
  23   3  15       25.09      587.26    388.65 o 
   0   4  15   109740.04    99860.65   5124.80 o 
   1   4  15    17785.49    15850.21    585.10 o 
   2   4  15     5589.79     5160.81    339.91 o 
   3   4  15    49010.95    47803.38    810.51 o 
   4   4  15    96452.52    93441.10   1476.30 o 
   5   4  15      802.30      600.21    179.24 o 
   6   4  15    49547.25    48610.73    915.14 o 
   7   4  15    22262.86    21375.30    557.86 o 
   8   4  15     9580.32     8975.99    447.47 o 
   9   4  15      728.62      925.15    261.00 o 
  10   4  15    45066.48    42061.41    892.36 o 
  11   4  15      172.57      -69.12    195.63 o 
  12   4  15     6531.92     6603.05    393.65 o 
  13   4  15     6539.15     6756.54    410.21 o 
  14   4  15    16048.34    17165.07    549.97 o 
  15   4  15     8361.10     7853.39    415.84 o 
  16   4  15    62857.07    61411.13   1135.00 o 
  17   4  15     1016.71      699.26    423.91 o 
  18   4  15      911.47      945.05    251.30 o 
  19   4  15    14658.99    13903.51    849.47 o 
  20   4  15    40573.56    41838.41    943.84 o 
  21   4  15       91.91      772.86    324.38 o 
  22   4  15    13556.91    13514.27    640.38 o 
  23   4  15     9107.33     9725.54    653.03 o 
   1   5  15      446.73      438.48    174.19 o 
   2   5  15    24753.53    22817.56    638.59 o 
   3   5  15     2812.91     2816.42    251.34 o 
   4   5  15    17178.00    16988.12    707.74 o 
   5   5  15     3521.09     3094.26    308.11 o 
   6   5  15     6163.46     6172.30    380.56 o 
   7   5  15     9820.38     9239.97    493.55 o 
   8   5  15    55533.70    55263.95   1031.29 o 
   9   5  15     2168.55     2209.63    287.07 o 
  10   5  15      407.32      448.75    233.21 o 
  11   5  15    15599.34    15447.73    597.29 o 
  12   5  15    17859.09    17986.59   1006.88 o 
  13   5  15       45.06       38.74    287.20 o 
  14   5  15    13617.90    13563.24    752.82 o 
  15   5  15     9768.25    10454.33    502.63 o 
  16   5  15     5219.33     4621.40    379.56 o 
  17   5  15       86.18       12.34    337.66 o 
  18   5  15    15931.12    14850.10    614.52 o 
  19   5  15     1347.28      992.10    299.87 o 
  20   5  15     1512.07     1139.44    305.11 o 
  21   5  15      620.39      801.53    333.31 o 
  22   5  15     4417.93     5168.75    490.08 o 
  23   5  15      100.07      451.16    669.32 o 
   0   6  15    20123.94    21798.81   1276.73 o 
   1   6  15     2784.06     3384.58    278.38 o 
   2   6  15     4589.11     4095.42    297.51 o 
   3   6  15     1050.04      992.86    278.99 o 
   4   6  15    11888.52    11794.84    593.23 o 
   5   6  15     1369.61     1308.30    257.97 o 
   6   6  15      977.82     1449.54    266.78 o 
   7   6  15     5937.64     6166.83    403.11 o 
   8   6  15     5115.58     5250.18    387.68 o 
   9   6  15     4400.87     4872.51    382.23 o 
  10   6  15    11195.33    10794.99    661.91 o 
  11   6  15     2184.24     2078.10    367.56 o 
  12   6  15     4265.54     4813.17    740.84 o 
  13   6  15     1561.54     1877.44    404.52 o 
  14   6  15     1615.67     1226.89    314.07 o 
  15   6  15       12.96     -255.04    255.04 o 
  16   6  15     4597.44     4929.57    422.81 o 
  17   6  15     3174.18     3096.25    355.25 o 
  18   6  15       76.96     -112.49    247.70 o 
  19   6  15       36.90       -4.68    263.65 o 
  20   6  15     4708.55     5340.52    446.30 o 
  21   6  15       29.26      112.38    315.72 o 
  22   6  15     2198.48     2850.87    945.96 o 
   1   7  15    27968.49    25821.94    762.51 o 
   2   7  15    47531.09    45575.03   1090.00 o 
   3   7  15     3861.53     4182.96    318.56 o 
   4   7  15    29873.29    29461.83    797.24 o 
   5   7  15    12210.72    11284.59    516.59 o 
   6   7  15    14447.64    14030.02    571.91 o 
   7   7  15     3669.45     3253.03    309.15 o 
   8   7  15    66551.37    65458.40   1355.37 o 
   9   7  15    22543.27    21719.21    708.17 o 
  10   7  15     2453.61     1967.77    378.18 o 
  11   7  15     1779.06     1457.43    363.84 o 
  12   7  15    47334.22    46570.38   1314.54 o 
  13   7  15      173.10      894.54    343.93 o 
  14   7  15    32092.82    32149.91   1055.19 o 
  15   7  15     6369.03     6101.14    959.51 o 
  16   7  15     8673.30     9308.06    659.92 o 
  17   7  15      277.10      227.80    347.17 o 
  18   7  15    26097.86    24362.19    953.88 o 
  19   7  15     1228.52     1706.71    418.53 o 
  20   7  15     3343.07     4590.67    540.18 o 
   0   8  15    14356.76    14462.56    739.73 o 
   1   8  15     5459.39     5354.72    364.45 o 
   2   8  15     1339.32      848.67    235.58 o 
   3   8  15     6721.43     6485.47    432.98 o 
   4   8  15     9167.96     9839.90    509.09 o 
   5   8  15     2224.71     2110.15    322.80 o 
   6   8  15     4693.75     4676.74    360.22 o 
   7   8  15     8613.95     9283.30    459.06 o 
   8   8  15      551.62       65.86    256.71 o 
   9   8  15     2081.59     2657.36    354.10 o 
  10   8  15     7555.77     7853.68    599.91 o 
  11   8  15       40.71      292.02    311.86 o 
  12   8  15     6956.28     8084.04    605.21 o 
  13   8  15     5701.47     5674.74    537.14 o 
  14   8  15     4112.50     4333.72    522.33 o 
  15   8  15      938.20      605.25    360.44 o 
  16   8  15    12508.60    14064.20    779.66 o 
  17   8  15     3586.19     4040.27    757.86 o 
  18   8  15       40.12     -415.78    415.78 o 
  19   8  15      211.46      564.94    529.27 o 
  20   8  15    11554.93     9931.16   1483.45 o 
   1   9  15     1504.85     1343.13    272.55 o 
   2   9  15    23498.93    21802.52    645.46 o 
   3   9  15     1295.40     1526.12    306.19 o 
   4   9  15    11432.55    11964.91    574.81 o 
   5   9  15     3344.92     3954.97    351.03 o 
   6   9  15     1849.87     3241.87    336.91 o 
   7   9  15      913.29      392.63    259.25 o 
   8   9  15    17394.62    17879.77    722.85 o 
   9   9  15     1191.92      427.43    333.06 o 
  10   9  15       45.27     -313.04    319.21 o 
  11   9  15     2241.17     2267.88    573.35 o 
  12   9  15    10946.87    12256.48    762.78 o 
  13   9  15      260.78       37.42    350.94 o 
  14   9  15     6783.19     6263.62    595.23 o 
  15   9  15      908.44      637.33    385.30 o 
  16   9  15     2012.01     1509.22    448.07 o 
  17   9  15     1694.61     1755.37    441.48 o 
  18   9  15     4382.97     4671.77   1280.62 o 
  19   9  15      189.13      -90.07    915.32 o 
   0  10  15    87427.95    82339.38   2118.32 o 
   1  10  15     4954.62     5576.28    563.99 o 
   2  10  15     4161.74     3917.62    400.77 o 
   3  10  15    10906.49    10649.64    573.58 o 
   4  10  15    45909.15    44551.27   1013.58 o 
   5  10  15      235.93      -86.67    272.38 o 
   6  10  15    24428.96    25934.12    839.77 o 
   7  10  15     9333.54     9414.20    567.37 o 
   8  10  15     1468.41     1734.97    476.88 o 
   9  10  15     4935.34     4463.28    518.86 o 
  10  10  15    21869.99    21626.00    927.88 o 
  11  10  15      582.25      249.55    370.41 o 
  12  10  15    11800.23    11035.23    752.71 o 
  13  10  15    10696.14    11335.71    755.82 o 
  14  10  15     7020.56     6512.76    690.19 o 
  15  10  15     1084.88     1158.53    491.08 o 
  16  10  15    25107.76    23707.38   1035.33 o 
  17  10  15     3969.22     4035.83    779.58 o 
  18  10  15      164.47      796.50    857.77 o 
   1  11  15     1079.10      933.98    292.82 o 
   2  11  15     2270.10     2524.71    382.90 o 
   3  11  15      303.82      395.56    264.61 o 
   4  11  15     2586.60     2934.27    401.24 o 
   5  11  15     1407.55     1111.93    338.00 o 
   6  11  15       45.32       -8.83    362.93 o 
   7  11  15     1309.14     1282.02    356.52 o 
   8  11  15     4596.43     5393.15    497.67 o 
   9  11  15     2217.94     2446.98    452.98 o 
  10  11  15      718.56      817.86    411.69 o 
  11  11  15      519.67      507.48    406.50 o 
  12  11  15     4670.74     5072.27    587.02 o 
  13  11  15      177.99      -63.60    403.77 o 
  14  11  15     1873.66     1842.71    484.06 o 
  15  11  15     2730.58     3927.65    790.34 o 
  16  11  15     1740.94     1179.89    981.23 o 
   0  12  15    30005.67    33326.43   1275.14 o 
   1  12  15      467.86      476.15    328.94 o 
   2  12  15     2973.42     3680.38    397.61 o 
   3  12  15     6305.72     6783.10    535.37 o 
   4  12  15    11132.43    11007.54    641.07 o 
   5  12  15       95.77      -47.57    336.53 o 
   6  12  15     9478.13     8466.84    607.53 o 
   7  12  15     2019.78     2140.66    416.13 o 
   8  12  15     1112.48      972.93    491.26 o 
   9  12  15     1729.46     2199.42    604.23 o 
  10  12  15    10702.38    11764.35    957.90 o 
  11  12  15       27.95      -85.70    400.81 o 
  12  12  15     5510.73     5744.17   1002.51 o 
  13  12  15     3524.04     3795.90   1144.62 o 
   1  13  15     4778.76     5391.86    521.23 o 
   2  13  15    19166.65    17625.03    789.82 o 
   3  13  15       76.12     -368.48    368.48 o 
   4  13  15    15792.58    15854.87   1237.55 o 
   5  13  15     6086.77     5998.25    558.97 o 
   6  13  15     2558.62     2058.59    438.46 o 
   7  13  15     1233.29     1166.16    395.90 o 
   8  13  15    30925.18    35230.01   1422.83 o 
   9  13  15     3784.38     3935.15   1167.83 o 
  10  13  15      941.14      320.27    868.91 o 
   1  14  15       49.23      308.62    626.88 o 
   2  14  15       89.34     -490.24    490.24 o 
   3  14  15      245.36     -410.81    470.54 o 
   4  14  15      841.65      802.65    842.98 o 
   5  14  15      380.34     1252.40    659.56 o 
   6  14  15       66.19     -530.97    941.32 o 
   0   0  16    23447.30    26163.54    814.72 o 
   1   0  16    30285.98    30832.62    638.36 o 
   2   0  16     1215.30     1544.94    194.09 o 
   3   0  16   110661.90   111130.77   1701.35 o 
   4   0  16     1785.12     2341.01    211.20 o 
   5   0  16    16836.70    16056.87    497.20 o 
   6   0  16     6167.93     6096.39    336.16 o 
   7   0  16   104407.01    98489.14   1676.12 o 
   8   0  16     1028.64      822.65    304.16 o 
   9   0  16    89811.17    86665.39   1754.83 o 
  10   0  16     2073.80     2190.84    309.57 o 
  11   0  16    27379.94    25034.39    795.21 o 
  12   0  16      590.39      283.45    254.55 o 
  13   0  16   103027.37    94347.17   3168.49 o 
  14   0  16      643.90      691.57    242.08 o 
  15   0  16     4148.92     4626.86    381.44 o 
  16   0  16     1210.27      933.86    274.36 o 
  17   0  16    51890.75    48688.44   1133.45 o 
  18   0  16     1248.50     1397.01    296.60 o 
  19   0  16    15251.84    16142.81    792.39 o 
  20   0  16      344.46      466.96    301.37 o 
  21   0  16     1655.27     1830.66    375.54 o 
  22   0  16     1240.15     1200.86    377.72 o 
  23   0  16    29080.85    27138.56    986.18 o 
   1   1  16    40434.09    39783.46    535.66 o 
   2   1  16     5635.01     5274.93    205.34 o 
   3   1  16     1245.14     1020.93    132.83 o 
   4   1  16       48.05      254.55    123.05 o 
   5   1  16    13255.49    12718.34    324.27 o 
   6   1  16      413.10      488.82    132.84 o 
   7   1  16      131.56        2.17    131.39 o 
   8   1  16     4529.00     4369.93    258.10 o 
   9   1  16    15283.82    15232.13    425.90 o 
  10   1  16      179.87       57.41    158.34 o 
  11   1  16    11738.42    11303.27    393.65 o 
  12   1  16        7.46      -56.29    167.48 o 
  13   1  16      749.03      658.28    193.40 o 
  14   1  16     1200.41     1325.06    192.56 o 
  15   1  16     7829.15     7639.04    327.43 o 
  16   1  16      100.08      195.72    165.43 o 
  17   1  16     1977.36     2297.22    239.13 o 
  18   1  16      331.86      191.99    186.09 o 
  19   1  16     5605.85     5368.83    384.03 o 
  20   1  16       36.06       75.45    310.30 o 
  21   1  16     8910.81     8887.30    478.79 o 
  22   1  16       46.74     -238.01    248.69 o 
  23   1  16      136.19      602.47    307.56 o 
  24   1  16      179.25      436.53    471.69 o 
   0   2  16      516.18      653.67    181.95 o 
   1   2  16     4475.15     4409.08    193.73 o 
   2   2  16      488.65      430.74    120.42 o 
   3   2  16    29548.69    28547.92    640.76 o 
   4   2  16     3049.84     3129.93    201.35 o 
   5   2  16     2716.52     2911.41    209.75 o 
   6   2  16      494.45      481.69    141.44 o 
   7   2  16    35443.13    33583.15    661.82 o 
   8   2  16       48.92      143.39    151.61 o 
   9   2  16    24078.35    22192.69    511.31 o 
  10   2  16      438.63      619.50    178.23 o 
  11   2  16    19709.90    18021.05    479.30 o 
  12   2  16      479.12      522.58    196.36 o 
  13   2  16    32948.68    31857.26   1024.47 o 
  14   2  16      123.54      482.65    208.43 o 
  15   2  16     1160.68     1444.64    239.26 o 
  16   2  16      424.44      636.56    225.60 o 
  17   2  16    11687.11    10920.94    480.29 o 
  18   2  16        1.88      -82.21    206.30 o 
  19   2  16     7009.80     7903.55    442.75 o 
  20   2  16       39.18       32.80    230.79 o 
  21   2  16      137.86      499.45    266.86 o 
  22   2  16      146.10      590.82    270.67 o 
  23   2  16    11839.26    11807.66    654.31 o 
  24   2  16      115.66      323.98    571.84 o 
   1   3  16   103878.74   100390.30   1327.71 o 
   2   3  16     9284.52     9524.47    357.36 o 
   3   3  16    15962.07    14882.84    428.37 o 
   4   3  16     3839.44     4220.22    236.88 o 
   5   3  16   117940.26   116459.74   1651.70 o 
   6   3  16     3700.88     3871.00    261.98 o 
   7   3  16     7375.05     7630.64    343.84 o 
   8   3  16       71.33      277.73    190.55 o 
   9   3  16    59671.20    56659.12   1074.05 o 
  10   3  16     1569.57     1860.19    373.13 o 
  11   3  16    44213.98    42233.09   1008.92 o 
  12   3  16      285.39      311.69    216.47 o 
  13   3  16      406.12      313.92    220.06 o 
  14   3  16     1380.83     1243.70    263.01 o 
  15   3  16    45949.70    44305.06    906.51 o 
  16   3  16       28.50      180.37    221.22 o 
  17   3  16    24110.74    23153.63    654.33 o 
  18   3  16     4443.33     4502.67    354.52 o 
  19   3  16     8822.08     9091.37    478.52 o 
  20   3  16      967.50      750.53    260.51 o 
  21   3  16    43021.88    44582.80   1062.56 o 
  22   3  16      604.74      849.24    285.57 o 
  23   3  16      670.74      819.55    344.00 o 
   0   4  16       37.71        9.21    320.57 o 
   1   4  16     4924.08     4466.96    284.78 o 
   2   4  16      568.12      470.54    179.54 o 
   3   4  16     4415.05     4137.38    320.16 o 
   4   4  16      541.07      843.29    190.55 o 
   5   4  16     3147.12     3355.40    267.86 o 
   6   4  16     3366.28     3474.31    273.96 o 
   7   4  16    11638.19    11379.86    429.93 o 
   8   4  16        1.73       88.37    178.74 o 
   9   4  16     5798.29     5661.99    357.54 o 
  10   4  16     1679.41     1900.81    272.08 o 
  11   4  16     3154.20     2840.06    302.76 o 
  12   4  16       84.99     -222.48    222.48 o 
  13   4  16    10336.17    10073.00    670.48 o 
  14   4  16       57.95      240.88    230.64 o 
  15   4  16       34.62     -112.83    227.16 o 
  16   4  16       29.71      414.11    218.41 o 
  17   4  16     1265.16     1180.24    265.55 o 
  18   4  16      113.59      -19.34    227.50 o 
  19   4  16      175.32      224.73    242.30 o 
  20   4  16       84.02      179.47    266.01 o 
  21   4  16      252.37      504.30    269.04 o 
  22   4  16      267.16      676.80    460.64 o 
  23   4  16     1370.61      879.12    773.29 o 
   1   5  16    33544.30    33861.02    739.01 o 
   2   5  16     6113.27     6657.52    345.18 o 
   3   5  16      983.42     1019.17    233.09 o 
   4   5  16      297.85      442.10    214.55 o 
   5   5  16    46644.29    45183.16   1004.65 o 
   6   5  16    17314.91    16922.02    579.10 o 
   7   5  16     6486.91     6168.31    403.14 o 
   8   5  16       39.46        4.59    226.17 o 
   9   5  16    24333.25    22482.60    685.78 o 
  10   5  16     1661.13     1463.58    292.37 o 
  11   5  16    59848.32    57585.05   1237.55 o 
  12   5  16      136.21       66.88    245.16 o 
  13   5  16      175.23       75.24    249.72 o 
  14   5  16       29.19     -247.35    251.24 o 
  15   5  16    31951.62    32567.01    922.98 o 
  16   5  16     3077.81     3632.68    399.93 o 
  17   5  16    13494.19    14708.07    611.42 o 
  18   5  16     1237.42     1397.58    330.67 o 
  19   5  16    10707.76    10804.57    782.43 o 
  20   5  16     1387.34     2030.92    338.37 o 
  21   5  16    24016.33    23259.19    975.65 o 
  22   5  16       92.54     -431.67    626.62 o 
   0   6  16     8984.11     8801.25   1140.39 o 
   1   6  16    29922.47    26946.28    664.38 o 
   2   6  16      929.57     1001.39    226.46 o 
   3   6  16    64005.27    60150.21   1249.86 o 
   4   6  16      704.11      762.86    237.57 o 
   5   6  16     3529.77     3893.86    354.07 o 
   6   6  16     6527.95     6493.90    416.98 o 
   7   6  16    55045.59    53015.09   1155.96 o 
   8   6  16     1632.87     1665.17    301.17 o 
   9   6  16    24872.46    24224.11    854.53 o 
  10   6  16     5571.45     6158.97    515.48 o 
  11   6  16    18240.00    17004.91    764.04 o 
  12   6  16      130.87       37.68    305.64 o 
  13   6  16    59028.05    56026.64   1455.34 o 
  14   6  16     3515.13     3220.35    475.67 o 
  15   6  16      199.75      132.16    332.29 o 
  16   6  16     3044.66     2683.82    435.50 o 
  17   6  16    23356.67    24082.52    953.19 o 
  18   6  16       81.83      172.11    357.83 o 
  19   6  16    14370.59    14722.44    646.78 o 
  20   6  16      174.29      444.92    294.71 o 
  21   6  16      387.15     1870.56    759.37 o 
  22   6  16      138.68      304.49    769.58 o 
   1   7  16     5967.60     5796.04    377.65 o 
   2   7  16     2279.91     2182.38    346.09 o 
   3   7  16     2172.04     1900.96    299.44 o 
   4   7  16       51.66      195.35    239.52 o 
   5   7  16      172.39       53.96    228.75 o 
   6   7  16     1713.07     1805.55    298.50 o 
   7   7  16     1421.31     1488.60    296.15 o 
   8   7  16      384.95      229.69    263.17 o 
   9   7  16     1392.39     1694.68    376.66 o 
  10   7  16      179.56      -83.73    288.23 o 
  11   7  16      781.51      882.41    341.36 o 
  12   7  16      115.46     -208.62    297.10 o 
  13   7  16      829.07      969.01    382.19 o 
  14   7  16       38.17      309.88    337.29 o 
  15   7  16       47.25      174.08    347.57 o 
  16   7  16      538.96      512.76    374.31 o 
  17   7  16      219.82      277.25    359.66 o 
  18   7  16     1513.68      775.82    404.05 o 
  19   7  16       30.02      499.04    462.27 o 
  20   7  16     1233.93     1862.50    657.95 o 
   0   8  16     5753.21     6466.91    808.87 o 
   1   8  16    10604.28    10694.12    472.49 o 
   2   8  16       76.07      -56.31    234.39 o 
   3   8  16    41744.24    40730.02   1041.20 o 
   4   8  16      850.49      912.07    282.84 o 
   5   8  16     4170.00     4406.27    532.07 o 
   6   8  16      627.15      700.79    249.16 o 
   7   8  16    52960.38    54392.72   1114.02 o 
   8   8  16      447.34       89.56    267.04 o 
   9   8  16    32895.73    31214.89   1032.10 o 
  10   8  16      455.06      353.71    337.32 o 
  11   8  16     9280.97     9032.90    635.69 o 
  12   8  16       46.27     -256.12    325.43 o 
  13   8  16    40939.80    44196.50   1304.38 o 
  14   8  16      159.15     -153.89    336.88 o 
  15   8  16     2322.14     1632.35    416.81 o 
  16   8  16       76.61      383.41    391.30 o 
  17   8  16    11780.65    11437.80    754.43 o 
  18   8  16      775.15      197.95    387.97 o 
  19   8  16    15216.73    14622.74   1169.41 o 
   1   9  16    42642.75    43314.76    963.50 o 
   2   9  16     1889.93     1887.67    327.17 o 
   3   9  16     3394.21     3607.03    383.17 o 
   4   9  16      823.90      639.61    287.66 o 
   5   9  16    43793.63    43060.94   1079.57 o 
   6   9  16      242.26      -40.32    239.28 o 
   7   9  16     2907.13     3209.03    377.10 o 
   8   9  16      937.51     1167.24    319.66 o 
   9   9  16    21400.39    21134.50    895.55 o 
  10   9  16      253.03     -338.26    338.26 o 
  11   9  16    22397.41    23881.36   1040.94 o 
  12   9  16     1739.94     1459.42    467.36 o 
  13   9  16       60.68      465.04    380.11 o 
  14   9  16     2091.49     2393.57    469.31 o 
  15   9  16    19314.90    20747.46    953.70 o 
  16   9  16       57.04      468.68    449.54 o 
  17   9  16    10237.64    10772.92   1055.25 o 
  18   9  16     5025.86     3281.61    744.95 o 
  19   9  16     4791.16     5037.99   1150.19 o 
   0  10  16      198.63     -341.96    341.96 o 
   1  10  16     1013.10      342.10    309.64 o 
   2  10  16      218.82     -257.76    257.76 o 
   3  10  16     1363.21     2104.71    354.69 o 
   4  10  16      389.85      207.31    256.22 o 
   5  10  16       42.44      591.44    272.40 o 
   6  10  16       74.01       47.44    270.88 o 
   7  10  16      520.67      738.82    287.69 o 
   8  10  16       43.51       30.25    540.89 o 
   9  10  16      719.99     1178.93    339.93 o 
  10  10  16      186.26      -60.02    358.92 o 
  11  10  16      323.59      452.20    386.79 o 
  12  10  16      144.59      417.44    378.43 o 
  13  10  16      327.32      751.50    417.23 o 
  14  10  16       13.14       78.56    382.32 o 
  15  10  16       12.62     -376.38    376.38 o 
  16  10  16      762.05     1704.51    686.85 o 
  17  10  16      486.00     2303.16    984.95 o 
   1  11  16    34600.61    34310.98   1037.74 o 
   2  11  16     2942.43     3916.31    678.30 o 
   3  11  16     5682.16     6149.21    455.44 o 
   4  11  16      180.79      521.18    280.02 o 
   5  11  16    40971.18    41756.52   1297.64 o 
   6  11  16     1838.08     2170.02    347.52 o 
   7  11  16     4618.50     4603.48    424.32 o 
   8  11  16       33.64     -313.99    313.99 o 
   9  11  16    10873.67    11041.73    744.77 o 
  10  11  16      186.33      919.58    412.66 o 
  11  11  16    22172.74    22052.02    998.56 o 
  12  11  16       88.19     -380.60    380.60 o 
  13  11  16       16.49       79.28    413.72 o 
  14  11  16      823.26     1120.17    650.28 o 
  15  11  16    21069.87    17993.62   1871.49 o 
   0  12  16       35.88      873.49    504.09 o 
   1  12  16     7796.62     7548.07    555.05 o 
   2  12  16      749.39      616.13    307.62 o 
   3  12  16    24403.96    24742.46    797.77 o 
   4  12  16      226.43       82.55    392.67 o 
   5  12  16      645.70      800.05    435.94 o 
   6  12  16      725.86      678.44    321.54 o 
   7  12  16    16734.80    17478.21    867.87 o 
   8  12  16      204.77     1065.67    433.41 o 
   9  12  16    11774.96    11707.96    796.54 o 
  10  12  16     1608.00      948.38    454.47 o 
  11  12  16     4559.89     5196.33   1158.08 o 
  12  12  16      664.49     -184.74    893.97 o 
  13  12  16    14099.89    14401.95   1784.23 o 
   1  13  16     1542.51      966.31    331.72 o 
   2  13  16      213.09      761.48    319.76 o 
   3  13  16      214.24      112.24    302.53 o 
   4  13  16        0.13      390.48    321.33 o 
   5  13  16     4008.01     4708.32    707.43 o 
   6  13  16        0.05     -220.51    406.40 o 
   7  13  16     2009.48     2802.89    516.33 o 
   8  13  16       50.03       21.44    617.91 o 
   0  14  16      360.30     1841.79   1078.71 o 
   1  14  16    10876.66    11498.86   1186.78 o 
   2  14  16      142.81     -445.23    642.24 o 
   3  14  16    26339.39    26740.06   1576.90 o 
   4  14  16      767.51      349.98   1036.00 o 
   1   1  17     5500.06     5578.93    206.20 o 
   2   1  17    66053.73    63212.91    793.51 o 
   3   1  17     3951.71     4390.73    216.46 o 
   4   1  17    48317.72    44545.05    807.07 o 
   5   1  17     2317.32     2375.20    181.54 o 
   6   1  17    11206.18    10752.47    306.74 o 
   7   1  17      897.70      903.01    178.11 o 
   8   1  17    91763.73    88450.69   1265.76 o 
   9   1  17      662.19      402.97    173.75 o 
  10   1  17     5824.92     6058.81    332.13 o 
  11   1  17      657.52      794.54    217.94 o 
  12   1  17    58623.18    54417.03    928.00 o 
  13   1  17       18.23     -171.29    184.28 o 
  14   1  17    37264.55    36755.00    746.37 o 
  15   1  17      488.18      473.50    192.44 o 
  16   1  17     5638.38     5990.42    311.77 o 
  17   1  17     1229.66     1372.53    266.52 o 
  18   1  17    42837.97    40206.65    886.61 o 
  19   1  17      256.87      337.10    242.30 o 
  20   1  17     4318.55     5042.14    385.62 o 
  21   1  17     2533.43     2462.69    363.22 o 
  22   1  17    12063.52    10630.55    529.20 o 
  23   1  17      633.45      636.41    486.26 o 
   0   2  17    68893.40    64947.64   1394.47 o 
   1   2  17     1459.43     1855.20    155.56 o 
   2   2  17     7199.87     7430.02    242.52 o 
   3   2  17      719.42      744.51    151.36 o 
   4   2  17    43077.19    40861.02    657.85 o 
   5   2  17       39.42      -30.18    131.67 o 
   6   2  17    35104.93    34209.06    596.57 o 
   7   2  17     2021.15     2007.50    193.81 o 
   8   2  17     5298.63     5039.94    282.94 o 
   9   2  17      492.82      378.94    176.10 o 
  10   2  17    50109.09    47234.52    896.41 o 
  11   2  17      712.41      737.28    219.48 o 
  12   2  17    12771.05    13032.44    518.40 o 
  13   2  17     1464.71     1021.53    258.63 o 
  14   2  17     8955.18     8896.66    481.72 o 
  15   2  17      698.39      583.95    265.84 o 
  16   2  17    38369.87    36599.10    820.03 o 
  17   2  17       21.80      326.62    223.38 o 
  18   2  17      486.96       11.52    220.34 o 
  19   2  17      148.65      235.96    237.60 o 
  20   2  17    34817.85    33883.87    836.24 o 
  21   2  17      640.24      875.45    277.49 o 
  22   2  17     8593.37     8038.88    622.17 o 
  23   2  17       93.56      608.86    488.30 o 
   1   3  17     2618.90     3026.03    206.05 o 
   2   3  17     6195.22     7037.07    277.89 o 
   3   3  17     1493.74     1335.08    208.94 o 
   4   3  17      164.35       82.79    167.47 o 
   5   3  17     2304.57     2621.74    232.54 o 
   6   3  17      410.93      559.11    178.41 o 
   7   3  17      184.80     -164.12    164.12 o 
   8   3  17      207.71      249.35    199.33 o 
   9   3  17     3768.30     4442.15    335.10 o 
  10   3  17     4303.20     4035.80    330.48 o 
  11   3  17      354.93      273.45    220.00 o 
  12   3  17      324.12      500.95    230.50 o 
  13   3  17       59.38       85.93    225.20 o 
  14   3  17      877.98      695.72    247.13 o 
  15   3  17      594.24      523.70    280.44 o 
  16   3  17      148.60      277.34    260.68 o 
  17   3  17     1473.07     1384.11    266.66 o 
  18   3  17      448.97      829.57    247.62 o 
  19   3  17      123.86      376.70    237.70 o 
  20   3  17       30.18     -239.53    239.53 o 
  21   3  17      186.49      432.51    260.51 o 
  22   3  17      597.64      564.19    344.24 o 
   0   4  17    88737.13    84844.45   1981.19 o 
   1   4  17       66.99      326.10    184.12 o 
   2   4  17    13519.31    13241.59    451.73 o 
   3   4  17       81.19       78.27    195.75 o 
   4   4  17    49621.65    45803.45   1003.99 o 
   5   4  17     7224.26     7205.70    405.95 o 
   6   4  17    63433.51    61191.72   1182.90 o 
   7   4  17     4283.94     4320.46    307.45 o 
   8   4  17     3508.42     3785.12    344.45 o 
   9   4  17     2577.99     2397.38    316.14 o 
  10   4  17    67777.32    64452.68   1260.42 o 
  11   4  17     4817.35     4400.45    354.53 o 
  12   4  17    34720.94    34151.64    827.91 o 
  13   4  17      958.81     1335.34    276.26 o 
  14   4  17    34868.64    33776.80   1034.52 o 
  15   4  17      673.83     1126.34    277.66 o 
  16   4  17    52199.31    49930.24   1303.80 o 
  17   4  17     2141.79     2636.07    342.94 o 
  18   4  17       28.92        0.81    277.15 o 
  19   4  17     1266.85     1908.48    351.69 o 
  20   4  17    30347.95    31415.31    824.67 o 
  21   4  17      219.96       81.69    260.56 o 
  22   4  17     9440.81    10438.95   1394.34 o 
   1   5  17     3521.34     4146.71    303.56 o 
   2   5  17    55887.96    52866.87   1118.72 o 
   3   5  17     2323.74     2105.57    282.63 o 
   4   5  17     9618.55     9597.55    470.54 o 
   5   5  17     3678.08     3119.17    320.30 o 
   6   5  17    19181.65    20361.82    648.34 o 
   7   5  17      135.77      236.25    228.28 o 
   8   5  17    20581.90    19958.96   1149.11 o 
   9   5  17        8.47     -126.87    267.42 o 
  10   5  17      449.51      235.46    295.28 o 
  11   5  17       28.88      -58.00    283.40 o 
  12   5  17    15779.49    15789.89    639.35 o 
  13   5  17      859.43      494.18    423.00 o 
  14   5  17     9687.03     9322.92    640.10 o 
  15   5  17       86.41     -128.67    277.74 o 
  16   5  17      163.77      145.79    287.01 o 
  17   5  17     2020.20     2248.10    370.81 o 
  18   5  17    11659.07    12702.44    659.19 o 
  19   5  17       49.97      185.71    276.28 o 
  20   5  17     6871.65     7262.41    496.28 o 
  21   5  17      425.19      629.73    375.41 o 
  22   5  17     7965.07     8845.96   1341.42 o 
   0   6  17    31007.70    29919.11   1013.56 o 
   1   6  17      257.26      713.49    212.58 o 
   2   6  17      614.37      688.31    250.45 o 
   3   6  17     1417.61     1216.99    262.89 o 
   4   6  17    13201.98    14526.24    579.19 o 
   5   6  17      317.56      316.62    331.79 o 
   6   6  17     5207.19     5400.31    496.31 o 
   7   6  17     2787.78     2659.34    328.59 o 
   8   6  17      650.00      893.44    273.09 o 
   9   6  17      558.80      346.87    439.49 o 
  10   6  17     5199.46     5745.19    510.62 o 
  11   6  17      909.40     1097.88    354.61 o 
  12   6  17     2196.39     1482.67    482.50 o 
  13   6  17      107.94      154.51    320.06 o 
  14   6  17      139.53     -116.39    320.81 o 
  15   6  17      283.80      354.68    342.27 o 
  16   6  17     6863.65     6827.56    607.47 o 
  17   6  17       11.66     -201.17    331.03 o 
  18   6  17      117.19      260.10    359.28 o 
  19   6  17      122.53     -309.03    351.61 o 
  20   6  17     5348.98     5208.10    956.35 o 
   1   7  17    10385.54     9979.77    456.57 o 
   2   7  17    58337.87    54798.15   1199.90 o 
   3   7  17     1592.05     1932.87    310.33 o 
   4   7  17    30533.51    29285.46    824.38 o 
   5   7  17     6266.91     6404.53    445.28 o 
   6   7  17     5566.14     6132.42    444.39 o 
   7   7  17     2019.79     2111.12    330.21 o 
   8   7  17    85173.78    82144.13   1863.59 o 
   9   7  17      794.78      534.17    335.77 o 
  10   7  17     7525.39     7311.32    605.34 o 
  11   7  17      812.96     1381.01    373.15 o 
  12   7  17    47977.44    46347.42   1525.36 o 
  13   7  17     1308.42      729.55    427.57 o 
  14   7  17    29320.61    28615.11   1033.69 o 
  15   7  17       39.14      278.68    394.60 o 
  16   7  17    12054.79    13005.92   1000.92 o 
  17   7  17      500.92      926.26    413.36 o 
  18   7  17    32928.79    32902.78   1577.88 o 
  19   7  17       61.78      240.50    570.13 o 
  20   7  17     2145.57     3084.81    967.31 o 
   0   8  17    50725.56    46515.30   1406.85 o 
   1   8  17       53.19      193.30    258.57 o 
   2   8  17     1998.98     2064.18    316.68 o 
   3   8  17       31.06      -74.62    247.77 o 
   4   8  17    22191.55    21862.70    729.05 o 
   5   8  17      510.29      538.09    279.04 o 
   6   8  17     8313.08     9205.93    533.31 o 
   7   8  17       16.30      306.68    272.93 o 
   8   8  17      878.71      470.30    293.00 o 
   9   8  17      409.56      112.96    330.69 o 
  10   8  17    11958.18    12799.93   1142.01 o 
  11   8  17      328.50      229.93    352.75 o 
  12   8  17     4296.90     4807.57    983.90 o 
  13   8  17        8.75      -88.69    344.38 o 
  14   8  17     3265.27     3341.05    494.97 o 
  15   8  17      706.68      230.96    458.38 o 
  16   8  17     7916.36     7009.03    657.50 o 
  17   8  17        4.12      309.44    408.41 o 
  18   8  17      191.84      104.03    556.34 o 
  19   8  17      506.12      767.72    870.76 o 
   1   9  17     1809.31     1914.39    349.22 o 
   2   9  17     7936.45     9784.20    549.25 o 
   3   9  17      648.98      241.23    282.12 o 
   4   9  17     8549.65     9345.53    547.16 o 
   5   9  17      973.19     1123.31    305.38 o 
   6   9  17     1513.70     1329.18    292.81 o 
   7   9  17      273.98     -218.40    284.62 o 
   8   9  17    22225.14    22486.20    805.30 o 
   9   9  17      105.20       78.02    450.76 o 
  10   9  17      506.57     1172.28    476.34 o 
  11   9  17       15.88       49.58    373.07 o 
  12   9  17     9590.31    11007.68    737.13 o 
  13   9  17      155.02      767.14    391.82 o 
  14   9  17    13731.89    14850.53    847.59 o 
  15   9  17      754.50      534.56    410.79 o 
  16   9  17      868.57     1318.55    582.59 o 
  17   9  17       39.53      187.61    603.98 o 
   0  10  17    54701.74    56711.55   3758.76 o 
   1  10  17     1480.48     1264.69    335.17 o 
   2  10  17     1396.74     1368.69    341.00 o 
   3  10  17      241.15      143.44    287.14 o 
   4  10  17    44464.50    42633.65   1234.56 o 
   5  10  17      804.05      779.70    281.23 o 
   6  10  17    33693.35    34892.29    979.84 o 
   7  10  17      502.01      520.72    318.75 o 
   8  10  17     4546.84     5070.31    534.73 o 
   9  10  17     2602.36     3238.60    515.65 o 
  10  10  17    25534.53    25945.44   1028.05 o 
  11  10  17     1398.86     1277.28    443.65 o 
  12  10  17     5135.27     5511.23    927.76 o 
  13  10  17     1482.17     2250.04    794.03 o 
  14  10  17     8082.28     7754.54    997.43 o 
  15  10  17      377.07      729.16    644.63 o 
   1  11  17      489.83      529.30    322.01 o 
   2  11  17     4537.52     4789.10    533.22 o 
   3  11  17      446.86     -233.60    296.26 o 
   4  11  17     2338.64     2744.98    380.35 o 
   5  11  17      100.24     -134.15    271.14 o 
   6  11  17     1314.83     1402.88    341.54 o 
   7  11  17        6.03      166.55    337.04 o 
   8  11  17     8236.00     8422.75    599.60 o 
   9  11  17       72.73      337.57    728.11 o 
  10  11  17        7.86      298.62    418.74 o 
  11  11  17       72.73     -270.83    411.10 o 
  12  11  17     4362.13     4743.33    607.18 o 
  13  11  17       30.84     -533.78    891.19 o 
  14  11  17     1536.26       80.76    935.75 o 
   0  12  17    17593.77    20529.62   1323.99 o 
   1  12  17      182.09      175.15    517.61 o 
   2  12  17     2794.77     2603.41    374.93 o 
   3  12  17      359.97      465.20    306.04 o 
   4  12  17     8953.23     8905.84    559.19 o 
   5  12  17      120.56     -159.42    378.69 o 
   6  12  17    10270.18    10891.04   1001.43 o 
   7  12  17      137.02      164.03    340.56 o 
   8  12  17     1129.30      770.96    549.15 o 
   9  12  17      955.61     1829.42    594.72 o 
  10  12  17    13458.49    15267.14   1787.94 o 
  11  12  17      552.91     1489.02   1037.86 o 
  12  12  17     6219.91     7446.05   1452.82 o 
   1  13  17     3528.02     4118.71    488.80 o 
   2  13  17    26145.11    27135.20    961.79 o 
   3  13  17     2084.53     2277.33    441.00 o 
   4  13  17    12008.29    11940.59    706.96 o 
   5  13  17      315.67      651.67    394.59 o 
   6  13  17     8561.03     8812.33    917.39 o 
   7  13  17      997.35     1793.14    715.27 o 
   8  13  17    26961.42    31578.17   2626.68 o 
   0   0  18    72306.51    69951.43   2602.66 o 
   1   0  18    29493.27    27531.39   1289.55 o 
   2   0  18     2837.24     2779.46    243.44 o 
   3   0  18    83036.55    77152.92   1825.38 o 
   4   0  18    34523.67    30793.91   1617.76 o 
   5   0  18     1188.00      934.74    222.26 o 
   6   0  18    10981.05     9510.60    426.66 o 
   7   0  18    46218.80    43694.03   1084.82 o 
   8   0  18     4549.95     5163.40    415.22 o 
   9   0  18    85085.42    82954.90   1737.87 o 
  10   0  18     5459.32     5186.14    437.03 o 
  11   0  18    12065.95    11589.24    594.44 o 
  12   0  18     7992.82     7053.32    699.82 o 
  13   0  18    65290.55    62525.68   1477.13 o 
  14   0  18      486.61      851.85    315.44 o 
  15   0  18     1630.15     1345.16    344.63 o 
  16   0  18     5158.89     5631.99    502.82 o 
  17   0  18    36733.02    34829.19   1240.10 o 
  18   0  18       73.04     -142.47    264.59 o 
  19   0  18    23108.77    23460.59    995.26 o 
  20   0  18     7992.44     7461.80    949.67 o 
  21   0  18      165.48      680.21    754.72 o 
  22   0  18     3251.01     4785.49   1097.27 o 
   1   1  18    12777.13    12399.60    292.52 o 
   2   1  18     5390.69     5507.53    225.21 o 
   3   1  18     7033.22     6981.74    263.05 o 
   4   1  18     1847.79     2278.12    184.35 o 
   5   1  18    17221.20    16057.61    375.20 o 
   6   1  18       57.73      169.35    139.46 o 
   7   1  18     1452.32     1328.86    197.32 o 
   8   1  18     3903.66     3893.14    267.20 o 
   9   1  18     7942.81     8042.28    351.74 o 
  10   1  18       12.67      -22.72    172.25 o 
  11   1  18    13202.05    13588.39    556.19 o 
  12   1  18     1298.34     1264.02    225.39 o 
  13   1  18      338.68     -207.47    207.47 o 
  14   1  18      129.87      131.49    196.57 o 
  15   1  18     7602.31     7676.88    424.90 o 
  16   1  18     3395.43     3388.44    328.85 o 
  17   1  18     5090.94     5343.40    416.11 o 
  18   1  18      355.49      497.80    247.81 o 
  19   1  18     1620.23     1956.66    300.42 o 
  20   1  18       50.57      386.97    255.94 o 
  21   1  18     4283.99     4401.81    390.90 o 
  22   1  18       29.45      316.97    374.91 o 
  23   1  18      744.17     1107.99   1219.81 o 
   0   2  18    13176.67    11755.08    447.44 o 
   1   2  18     8002.23     7718.73    255.10 o 
   2   2  18      535.48      737.29    152.38 o 
   3   2  18    35365.97    33936.18    593.02 o 
   4   2  18    15209.13    14559.10    640.39 o 
   5   2  18      582.14      626.54    161.39 o 
   6   2  18     7534.41     8087.98    309.13 o 
   7   2  18    14295.67    13783.87    417.17 o 
   8   2  18     1559.75     1909.03    274.14 o 
   9   2  18    21912.27    20769.08    564.11 o 
  10   2  18      657.85      640.85    214.72 o 
  11   2  18     1526.05     1648.52    271.43 o 
  12   2  18      108.28       89.92    221.02 o 
  13   2  18    17344.87    17608.97    615.74 o 
  14   2  18      556.38      651.46    256.62 o 
  15   2  18     1296.62     1742.67    298.66 o 
  16   2  18     4342.20     3780.59    369.28 o 
  17   2  18     4688.72     3938.88    383.17 o 
  18   2  18     1762.14     1958.41    299.73 o 
  19   2  18     7517.10     7543.11    445.56 o 
  20   2  18     1879.21     1368.05    294.68 o 
  21   2  18       31.86       56.98    255.98 o 
  22   2  18     1369.61      676.36    363.68 o 
   1   3  18    46466.48    44089.94    794.74 o 
   2   3  18     3791.16     4079.13    288.99 o 
   3   3  18     4721.96     4766.67    340.98 o 
   4   3  18    10183.27    10048.53    404.84 o 
   5   3  18    78793.35    77042.69   1329.66 o 
   6   3  18      161.66      230.08    177.48 o 
   7   3  18    24753.94    23686.30    635.76 o 
   8   3  18    42071.18    39727.00    868.23 o 
   9   3  18     7655.56     7515.78    409.32 o 
  10   3  18       49.87      104.93    218.10 o 
  11   3  18    55161.27    54725.13   1104.10 o 
  12   3  18    14686.49    13632.42    686.95 o 
  13   3  18      548.13      643.58    257.59 o 
  14   3  18     3010.66     2671.27    334.61 o 
  15   3  18    40506.10    41830.42    975.21 o 
  16   3  18     5399.70     5548.35    423.46 o 
  17   3  18    18628.46    19287.53    693.82 o 
  18   3  18     1822.14     2429.66    344.40 o 
  19   3  18     6211.02     6928.02    442.62 o 
  20   3  18       26.05     -129.07    250.05 o 
  21   3  18    28962.04    29819.54    833.06 o 
  22   3  18      537.41     1217.36    802.23 o 
   0   4  18     3411.29     2753.58    373.65 o 
   1   4  18      348.52      336.30    193.08 o 
   2   4  18      824.57      773.67    238.38 o 
   3   4  18     2953.81     2815.05    312.64 o 
   4   4  18     4445.75     4450.26    359.09 o 
   5   4  18       24.33     -114.97    214.38 o 
   6   4  18     1417.77     1860.93    284.14 o 
   7   4  18     2065.19     2600.61    273.75 o 
   8   4  18       66.86     -169.75    214.98 o 
   9   4  18     4183.79     3595.30    357.64 o 
  10   4  18      186.34      356.02    234.54 o 
  11   4  18      192.33      185.16    231.18 o 
  12   4  18      657.78      812.62    260.87 o 
  13   4  18     5561.03     6282.29    427.39 o 
  14   4  18      122.52      237.83    257.63 o 
  15   4  18      112.04        2.21    239.53 o 
  16   4  18      914.63     1172.88    299.95 o 
  17   4  18     1884.23     1148.14    314.94 o 
  18   4  18     1273.18     1334.51    310.53 o 
  19   4  18     3895.13     3554.70    401.35 o 
  20   4  18      172.57      391.02    265.99 o 
  21   4  18      232.97      106.10    346.46 o 
  22   4  18      573.16      311.92    659.11 o 
   1   5  18    28803.94    28430.15    791.55 o 
   2   5  18     7807.04     7677.66    439.59 o 
   3   5  18     2031.44     2026.64    293.03 o 
   4   5  18     4828.18     4666.49    375.09 o 
   5   5  18    42744.60    40013.59   1192.59 o 
   6   5  18     2808.69     2503.65    322.87 o 
   7   5  18     9582.61     9552.18    496.27 o 
   8   5  18     8555.30     7799.66    552.72 o 
   9   5  18    26320.94    25929.86    896.59 o 
  10   5  18       67.28      186.06    303.95 o 
  11   5  18    33118.22    30710.85   1002.28 o 
  12   5  18     6476.22     7407.02    575.49 o 
  13   5  18       31.65      430.52    334.00 o 
  14   5  18     1481.29     1924.52    418.32 o 
  15   5  18    15173.69    15094.90    700.10 o 
  16   5  18      904.59      453.13    521.26 o 
  17   5  18     6339.52     6830.31    692.74 o 
  18   5  18     1561.98     1583.84    364.62 o 
  19   5  18     1728.27     1693.49    384.93 o 
  20   5  18      139.79       90.88    403.83 o 
  21   5  18    13419.95    12137.01   1298.25 o 
   0   6  18    27328.82    26123.03    958.89 o 
   1   6  18    13527.64    13226.92    612.95 o 
   2   6  18     2505.93     2954.21    325.19 o 
   3   6  18    42244.15    40160.04   1080.09 o 
   4   6  18    20574.99    20870.58    684.69 o 
   5   6  18     4291.49     4436.62    510.69 o 
   6   6  18     2415.65     2627.25    334.36 o 
   7   6  18    48379.71    46088.54   1087.85 o 
   8   6  18     1226.80      781.76    324.00 o 
   9   6  18    27960.42    28912.49    977.10 o 
  10   6  18     4575.60     3822.85    467.70 o 
  11   6  18     6351.59     6753.75    573.66 o 
  12   6  18     2257.37     2545.62    430.79 o 
  13   6  18    40109.45    40382.30   1895.31 o 
  14   6  18      506.01      351.55    454.36 o 
  15   6  18     3054.64     3336.77    493.66 o 
  16   6  18     6397.06     6763.40    612.95 o 
  17   6  18    12620.71    13884.65    812.98 o 
  18   6  18      482.72     1040.99    415.68 o 
  19   6  18    28787.41    29050.92   1101.54 o 
  20   6  18     8024.03     9030.69   1387.84 o 
   1   7  18      803.13      743.96    268.57 o 
   2   7  18      820.11      362.91    275.98 o 
   3   7  18        5.54     -165.17    237.93 o 
   4   7  18       17.63       23.65    253.05 o 
   5   7  18      713.27      237.22    253.01 o 
   6   7  18      102.07      172.20    259.44 o 
   7   7  18      190.76     -136.03    251.05 o 
   8   7  18      561.15     1118.14    358.17 o 
   9   7  18      542.64      335.18    333.82 o 
  10   7  18      414.32      -88.85    332.23 o 
  11   7  18      572.62      525.55    359.48 o 
  12   7  18       65.49      104.39    427.30 o 
  13   7  18      204.91     -162.12    345.70 o 
  14   7  18      752.95      671.22    520.02 o 
  15   7  18       37.58     -324.63    324.63 o 
  16   7  18      728.76     1770.26    443.23 o 
  17   7  18     1671.69     1565.25    443.37 o 
  18   7  18      328.98      797.52    489.27 o 
  19   7  18      232.57     -683.24    684.17 o 
   0   8  18    10663.93    11715.83    920.81 o 
   1   8  18    18277.95    16023.93    655.48 o 
   2   8  18     2574.90     2160.70    335.98 o 
   3   8  18    35798.06    34070.58    936.62 o 
   4   8  18    10150.03    10693.97    568.71 o 
   5   8  18     1277.79     1583.83    467.30 o 
   6   8  18     3733.85     4190.32    534.82 o 
   7   8  18    34264.55    34090.43   1005.72 o 
   8   8  18       42.99     -232.85    335.40 o 
   9   8  18    19906.89    19562.16   1286.32 o 
  10   8  18     7817.56     8957.16    662.47 o 
  11   8  18     5379.12     5654.47    570.06 o 
  12   8  18     2741.67     2116.44    464.74 o 
  13   8  18    27010.01    29925.78   1110.66 o 
  14   8  18     1477.14      910.73    413.01 o 
  15   8  18     1413.21     1708.04    456.53 o 
  16   8  18     4673.23     5621.70    606.59 o 
  17   8  18    10411.91    10343.45   1069.94 o 
  18   8  18     1049.67     1586.50    927.39 o 
   1   9  18    27723.10    26288.27    829.16 o 
   2   9  18      957.07      876.28    312.70 o 
   3   9  18     3923.81     4255.51    453.59 o 
   4   9  18     5127.87     6460.15    495.39 o 
   5   9  18    33098.78    32189.81    941.15 o 
   6   9  18      964.74      466.06    307.28 o 
   7   9  18     8934.51     9616.93    585.10 o 
   8   9  18     9053.63     9727.43    700.24 o 
   9   9  18    14711.07    14730.08    809.94 o 
  10   9  18       72.34      230.60    377.74 o 
  11   9  18    16615.43    16551.46   1035.08 o 
  12   9  18     7583.22     7905.55    672.53 o 
  13   9  18      205.16      367.81    732.13 o 
  14   9  18     1098.76     1482.54    594.92 o 
  15   9  18    18980.26    18445.78   1110.39 o 
  16   9  18     1240.14     1967.51    995.16 o 
   0  10  18     1457.39     2101.16    595.22 o 
   1  10  18       11.71       53.39    342.04 o 
   2  10  18        9.65     -176.61    281.22 o 
   3  10  18      488.54      695.43    324.88 o 
   4  10  18      157.38      387.92    303.05 o 
   5  10  18        2.16      513.76    283.46 o 
   6  10  18      403.25      309.94    315.04 o 
   7  10  18       45.23      519.32    322.24 o 
   8  10  18      102.41      298.75    379.70 o 
   9  10  18       19.00      154.83    384.23 o 
  10  10  18      600.34     1991.67    470.16 o 
  11  10  18       25.74     -378.34    378.34 o 
  12  10  18       19.70     -384.47    384.47 o 
  13  10  18      901.14     1223.57    464.63 o 
  14  10  18       27.68      391.80    618.59 o 
   1  11  18    15195.58    16024.45    830.02 o 
   2  11  18     4040.69     4537.91    475.82 o 
   3  11  18      586.46      797.26    323.89 o 
   4  11  18     4003.01     5234.22    452.69 o 
   5  11  18    23701.02    25562.94    811.25 o 
   6  11  18      217.66     -282.24    304.78 o 
   7  11  18     2663.63     3272.91    450.91 o 
   8  11  18     6687.81     6821.82    654.99 o 
   9  11  18    10019.19     9848.49    759.87 o 
  10  11  18       33.47      240.23    425.35 o 
  11  11  18    27649.85    32391.41   1407.04 o 
  12  11  18     4140.38     5479.87   1334.92 o 
   0  12  18     4300.92     5609.99    825.33 o 
   1  12  18     2182.86     2903.47    544.54 o 
   2  12  18      299.22      655.42    352.67 o 
   3  12  18    14451.65    13233.77    644.87 o 
   4  12  18     3409.20     4530.32    739.81 o 
   5  12  18      124.53      481.34    367.00 o 
   6  12  18      866.66     1029.73    354.90 o 
   7  12  18     7366.53     6987.69    655.85 o 
   8  12  18       37.23      -60.74    506.66 o 
   9  12  18    11229.80    10865.98   1618.99 o 
  10  12  18      897.25      764.01   1053.64 o 
   1  13  18     1575.69     1212.41    540.70 o 
   2  13  18      315.99      403.27    514.77 o 
   3  13  18       14.50      -35.27    429.57 o 
   4  13  18      452.98      601.01    490.25 o 
   5  13  18     2469.69     2514.45    603.02 o 
   6  13  18     1115.37     -119.75    945.96 o 
   1   1  19    41844.04    39723.68    673.44 o 
   2   1  19    53607.12    51231.49    806.25 o 
   3   1  19     4612.27     5234.76    245.65 o 
   4   1  19    19930.69    18960.90    413.92 o 
   5   1  19    30172.23    28311.50    632.43 o 
   6   1  19     9284.71     9624.53    337.58 o 
   7   1  19     1796.01     2090.37    226.01 o 
   8   1  19    47821.42    44903.70    805.88 o 
   9   1  19     3641.10     3820.79    278.23 o 
  10   1  19     1553.97     1708.81    238.34 o 
  11   1  19    25996.96    24496.54    587.79 o 
  12   1  19    18736.18    18413.98    532.05 o 
  13   1  19     1233.52     1459.01    272.36 o 
  14   1  19    24659.88    24041.31    659.76 o 
  15   1  19    14142.45    14023.24    547.16 o 
  16   1  19     1283.15     1054.44    285.72 o 
  17   1  19    16223.86    16517.71    649.11 o 
  18   1  19    20102.13    21941.92    743.95 o 
  19   1  19     5361.28     5732.64    455.86 o 
  20   1  19     3939.02     4737.81    430.33 o 
  21   1  19    17493.12    15822.23   1061.83 o 
  22   1  19     5252.11     5866.05   1221.67 o 
   0   2  19    49995.86    49186.63   1015.36 o 
   1   2  19     3112.85     3688.66    224.90 o 
   2   2  19      759.20      780.21    170.42 o 
   3   2  19    17132.28    17218.50    414.27 o 
   4   2  19    16698.23    15886.19    405.49 o 
   5   2  19     2347.94     2689.28    218.98 o 
   6   2  19    30622.10    30320.79    785.95 o 
   7   2  19    15953.12    15604.04    498.53 o 
   8   2  19     1463.93     1299.88    229.54 o 
   9   2  19    17301.58    15653.25    511.82 o 
  10   2  19    26284.30    25944.49    809.04 o 
  11   2  19     4970.89     4734.32    363.69 o 
  12   2  19     3371.08     4193.60    364.92 o 
  13   2  19    21612.72    20815.05    726.90 o 
  14   2  19     5944.66     5741.25    414.95 o 
  15   2  19      414.77       44.71    250.00 o 
  16   2  19    16304.03    15776.33    631.58 o 
  17   2  19     6223.57     6256.90    447.24 o 
  18   2  19        9.19      139.91    262.90 o 
  19   2  19     1995.91     1807.39    330.68 o 
  20   2  19     9322.47     8796.81    541.07 o 
  21   2  19      158.27      859.94    381.75 o 
  22   2  19     6963.94     7339.91    727.38 o 
   1   3  19      233.78      164.17    214.91 o 
   2   3  19       55.26      -34.54    177.71 o 
   3   3  19      671.03      355.25    200.23 o 
   4   3  19      611.30      647.59    203.80 o 
   5   3  19     1205.22     1345.80    220.76 o 
   6   3  19     1427.60     1465.28    224.32 o 
   7   3  19     1966.91     1522.26    297.97 o 
   8   3  19      818.42      703.40    236.26 o 
   9   3  19      155.05      166.74    218.47 o 
  10   3  19     2050.90     2348.57    301.94 o 
  11   3  19      698.67      970.90    260.18 o 
  12   3  19      743.85     1090.87    388.73 o 
  13   3  19       55.94        8.43    237.19 o 
  14   3  19      393.89      500.56    265.85 o 
  15   3  19      674.96      998.36    293.68 o 
  16   3  19       21.81      -74.31    267.85 o 
  17   3  19       88.94     -254.27    255.01 o 
  18   3  19     1147.44      800.62    292.27 o 
  19   3  19      112.98      395.51    309.71 o 
  20   3  19        8.20     -146.09    312.82 o 
  21   3  19      301.98      -97.67    415.84 o 
  22   3  19       95.96      393.61    892.11 o 
   0   4  19    44636.81    43564.52   1271.20 o 
   1   4  19     7656.16     6744.95    415.58 o 
   2   4  19    12616.97    11427.17    510.34 o 
   3   4  19    29234.68    28859.79    785.86 o 
   4   4  19    29147.61    29715.25    801.03 o 
   5   4  19     2390.85     3193.11    344.07 o 
   6   4  19    30777.43    29148.30   1049.74 o 
   7   4  19    19102.56    19004.80    745.43 o 
   8   4  19      110.23      419.27    316.58 o 
   9   4  19    12081.99    12574.11    663.89 o 
  10   4  19    39867.55    38387.01    976.50 o 
  11   4  19     2218.28     2046.97    308.14 o 
  12   4  19    21740.07    21347.32    691.23 o 
  13   4  19    19945.98    19911.73    682.41 o 
  14   4  19     9674.31     9401.57    512.43 o 
  15   4  19     1379.98      993.39    300.59 o 
  16   4  19    22113.06    22057.43    744.90 o 
  17   4  19    11481.75    10544.21    564.16 o 
  18   4  19     1230.00     1633.57    334.68 o 
  19   4  19     7598.61     6961.11    503.96 o 
  20   4  19    11485.59    12040.44    848.33 o 
  21   4  19      182.09      577.09    567.30 o 
   1   5  19     5931.19     6067.85    412.51 o 
   2   5  19    17228.92    15429.86    590.24 o 
   3   5  19       45.75       57.23    222.16 o 
   4   5  19     6104.07     6836.92    434.75 o 
   5   5  19    19040.69    17610.42    637.06 o 
   6   5  19     3442.13     3353.38    355.61 o 
   7   5  19      810.91     1074.16    329.94 o 
   8   5  19    11713.89    11358.19    639.08 o 
   9   5  19     2862.01     3378.42    435.76 o 
  10   5  19     3190.51     2895.52    419.85 o 
  11   5  19    12289.99    13024.84    714.23 o 
  12   5  19     6968.56     7486.83    591.47 o 
  13   5  19       16.45       59.72    335.87 o 
  14   5  19    10346.68    11128.30   1010.18 o 
  15   5  19     9483.99     8647.15    665.02 o 
  16   5  19      236.62      166.26    403.69 o 
  17   5  19     5129.92     6266.51    604.83 o 
  18   5  19     9163.12     9973.38    728.14 o 
  19   5  19     3859.32     5081.64    745.26 o 
  20   5  19     2997.80     4200.65   1104.70 o 
   0   6  19     5108.52     5260.85    888.87 o 
   1   6  19      186.91      169.04    234.35 o 
   2   6  19      627.80      648.73    257.55 o 
   3   6  19      828.13     1074.87    271.71 o 
   4   6  19     4561.24     4638.91    405.42 o 
   5   6  19     4232.06     3876.29    483.80 o 
   6   6  19     3831.85     4558.65    425.48 o 
   7   6  19     2037.97     2084.60    342.24 o 
   8   6  19      236.46       -8.99    399.83 o 
   9   6  19     8779.62     8041.40    600.38 o 
  10   6  19     5905.42     6621.13    628.15 o 
  11   6  19       33.52      310.92    341.75 o 
  12   6  19     1215.53     1493.77    405.02 o 
  13   6  19     6631.85     7018.29    659.10 o 
  14   6  19     1270.88     1223.56    572.28 o 
  15   6  19       11.53      199.63    371.56 o 
  16   6  19     4857.98     6109.60    607.55 o 
  17   6  19     5670.39     5713.75    604.13 o 
  18   6  19        3.07     -270.58    398.35 o 
  19   6  19      477.24     -345.33    802.07 o 
   1   7  19    28186.40    28591.20    835.09 o 
   2   7  19    48552.11    45203.89   1094.44 o 
   3   7  19     4512.16     5179.28    427.74 o 
   4   7  19    15283.79    15071.49    638.20 o 
   5   7  19    36693.46    33927.57    944.54 o 
   6   7  19     8088.39     8217.36    517.74 o 
   7   7  19      217.19       77.73    265.14 o 
   8   7  19    27692.66    27577.28    984.97 o 
   9   7  19     5565.52     5163.25    529.72 o 
  10   7  19     1933.33     2048.35    428.82 o 
  11   7  19    10913.43     9971.01    687.81 o 
  12   7  19    19098.51    18364.10    885.86 o 
  13   7  19     2206.03     1801.57    446.66 o 
  14   7  19    12575.82    11816.31    757.46 o 
  15   7  19    10608.31    11325.04    803.28 o 
  16   7  19      604.27      -40.67    388.82 o 
  17   7  19    15669.62    16052.42   1100.31 o 
  18   7  19    17975.41    19704.51   1917.91 o 
   0   8  19    16523.02    14404.69   1034.75 o 
   1   8  19       69.39      174.40    289.28 o 
   2   8  19     2235.72     1695.66    332.94 o 
   3   8  19     4399.40     4742.13    431.60 o 
   4   8  19     9953.72     9476.79    558.74 o 
   5   8  19     2314.39     2024.11    355.87 o 
   6   8  19     9263.66     9380.29    572.41 o 
   7   8  19     5204.12     5850.38    482.27 o 
   8   8  19       32.07     -238.90    334.51 o 
   9   8  19     4508.78     5237.76    765.63 o 
  10   8  19     9204.38     8914.35    680.60 o 
  11   8  19     2948.44     3841.23    517.31 o 
  12   8  19     3964.69     3473.28    602.16 o 
  13   8  19     5322.47     5529.92    840.24 o 
  14   8  19     1841.65     1007.28    445.74 o 
  15   8  19        8.38      -62.33    375.17 o 
  16   8  19     6327.76     7025.40   1974.54 o 
   1   9  19     4080.31     5220.65    609.79 o 
   2   9  19     8378.86     9158.61    566.37 o 
   3   9  19     2253.94     2032.90    365.09 o 
   4   9  19     2578.41     2774.07    393.82 o 
   5   9  19     9151.83     9756.40    590.22 o 
   6   9  19     1406.71     1863.31    426.95 o 
   7   9  19     1768.67     1655.89    364.42 o 
   8   9  19     8173.32     9916.14    914.09 o 
   9   9  19      807.83     1805.87    614.22 o 
  10   9  19      802.71     1026.44    419.68 o 
  11   9  19     3357.55     2890.22    509.39 o 
  12   9  19     2405.62     2421.20    593.58 o 
  13   9  19       25.70     -372.90    372.90 o 
  14   9  19     7706.87     8156.27    722.30 o 
   0  10  19    22573.65    22834.83   1349.10 o 
   1  10  19     1670.79     1800.31    741.69 o 
   2  10  19     3099.87     2988.62    410.26 o 
   3  10  19     7387.86     8439.02    574.37 o 
   4  10  19     9793.35     9991.75    624.23 o 
   5  10  19     2167.15     2371.21    406.45 o 
   6  10  19    16162.39    16822.31    751.30 o 
   7  10  19    16654.01    16593.84    754.02 o 
   8  10  19       80.44      -62.54    393.29 o 
   9  10  19    15102.01    15740.94    886.01 o 
  10  10  19    16610.25    16498.97   1090.15 o 
  11  10  19     4999.38     5463.30    718.33 o 
  12  10  19     8025.38    10065.42    771.32 o 
  13  10  19    13144.29    14177.29   1772.16 o 
   1  11  19      843.91      789.50    381.20 o 
   2  11  19     2508.19     2956.77    470.70 o 
   3  11  19      541.16      520.80    336.59 o 
   4  11  19     1363.92     1601.84    361.68 o 
   5  11  19     2476.42     2779.21    425.89 o 
   6  11  19      664.55      510.42    355.59 o 
   7  11  19      230.46       15.36    404.61 o 
   8  11  19     2002.49     2112.23    511.30 o 
   9  11  19      284.14      356.03    464.53 o 
  10  11  19     1328.53      843.09    736.56 o 
  11  11  19      159.91     -391.75    930.18 o 
   0  12  19     7518.43     9044.77   1265.76 o 
   1  12  19     1320.79      866.67    419.78 o 
   2  12  19      680.89      762.96    399.17 o 
   3  12  19     4274.65     4580.67    856.50 o 
   4  12  19     2995.74     3061.29    453.95 o 
   5  12  19      216.22      199.95    396.91 o 
   6  12  19    10481.09    12201.26    802.66 o 
   7  12  19     4367.63     4619.85    678.08 o 
   3  13  19     1849.22     2251.17    946.89 o 
   0   0  20    61129.64    58531.75   1494.97 o 
   1   0  20    12107.71    11179.02    469.47 o 
   2   0  20     7695.25     7507.42    408.13 o 
   3   0  20    38311.55    36723.19    861.27 o 
   4   0  20    51715.92    47633.71   1025.53 o 
   5   0  20       85.70      179.18    222.76 o 
   6   0  20    40698.60    39350.41   1041.23 o 
   7   0  20    15571.01    15533.53    654.54 o 
   8   0  20     1504.19     1681.36    323.85 o 
   9   0  20    10876.43    11370.55    787.46 o 
  10   0  20    30869.31    29569.20    925.38 o 
  11   0  20     8870.30     8404.86    554.04 o 
  12   0  20    22093.05    21999.85   1056.52 o 
  13   0  20    16499.36    15981.16    869.34 o 
  14   0  20     6031.24     7362.33    561.92 o 
  15   0  20     7963.40     8231.04    847.36 o 
  16   0  20    43957.32    41981.59   1446.67 o 
  17   0  20     3684.37     3848.73    585.70 o 
  18   0  20     1429.11     1835.98    479.65 o 
  19   0  20    16401.36    16039.23   1181.27 o 
  20   0  20    31489.54    29298.36   1580.93 o 
   1   1  20      841.45     1289.48    191.99 o 
   2   1  20     5941.47     6492.10    273.50 o 
   3   1  20       41.39       49.74    142.89 o 
   4   1  20     6724.53     6436.97    275.84 o 
   5   1  20     4662.06     4958.08    257.50 o 
   6   1  20      744.83      800.88    250.70 o 
   7   1  20     3088.05     2334.05    243.16 o 
   8   1  20    16472.52    17125.09    511.31 o 
   9   1  20     5556.11     5054.10    317.19 o 
  10   1  20      632.01      988.41    246.17 o 
  11   1  20    11226.57    11471.97    648.89 o 
  12   1  20     7263.09     6306.49    395.31 o 
  13   1  20      635.94      339.88    235.61 o 
  14   1  20     5517.02     5020.27    378.44 o 
  15   1  20     3151.65     3608.02    349.12 o 
  16   1  20     1154.49     1124.55    307.94 o 
  17   1  20     1102.98     1516.91    327.48 o 
  18   1  20     5906.60     6682.42    585.23 o 
  19   1  20      152.91      410.20    363.49 o 
  20   1  20      606.66      610.83    309.70 o 
  21   1  20      263.60     2284.59    983.09 o 
   0   2  20    25418.63    24630.74    669.88 o 
   1   2  20     1887.67     1841.46    209.51 o 
   2   2  20     3082.07     3397.41    235.37 o 
   3   2  20     9141.49     9863.83    432.89 o 
   4   2  20    24844.77    24073.09    550.76 o 
   5   2  20       35.12      -73.38    194.03 o 
   6   2  20    14683.90    15901.34    614.83 o 
   7   2  20     6525.87     6526.36    366.95 o 
   8   2  20     1275.93      854.31    224.38 o 
   9   2  20     4378.73     4066.49    327.30 o 
  10   2  20     5570.99     5521.81    361.93 o 
  11   2  20      438.20      233.34    246.39 o 
  12   2  20     3818.07     4348.01    385.78 o 
  13   2  20     4870.04     4807.48    394.74 o 
  14   2  20     3594.57     3698.50    445.06 o 
  15   2  20     2593.37     2114.17    331.84 o 
  16   2  20    11650.94    11586.82    711.16 o 
  17   2  20     2166.75     2273.57    341.96 o 
  18   2  20     1406.31     1614.17    337.58 o 
  19   2  20     3335.71     4147.55    417.09 o 
  20   2  20     7565.60     8129.43    650.61 o 
  21   2  20      169.29     1396.38    623.00 o 
   1   3  20    21094.53    20290.58    642.84 o 
   2   3  20    24571.89    24012.07    750.04 o 
   3   3  20     1250.48     1405.57    276.99 o 
   4   3  20    30089.74    29359.68    794.03 o 
   5   3  20    17051.70    17881.77    567.52 o 
   6   3  20     4088.11     4348.69    381.99 o 
   7   3  20     6562.28     6541.75    401.26 o 
   8   3  20    53418.78    52582.68   1072.23 o 
   9   3  20    11092.54    10805.76    495.50 o 
  10   3  20     2887.79     3352.40    342.37 o 
  11   3  20    31092.84    28984.40    777.76 o 
  12   3  20    26195.71    25655.75    738.27 o 
  13   3  20       15.36     -105.41    253.39 o 
  14   3  20    16951.76    16914.78    651.09 o 
  15   3  20    15092.93    14357.57    623.80 o 
  16   3  20     6565.01     6735.07    481.50 o 
  17   3  20     2419.04     2376.39    352.15 o 
  18   3  20    19983.85    21289.60    766.18 o 
  19   3  20     3253.22     3956.06    412.81 o 
  20   3  20     2267.06     2877.48    734.03 o 
  21   3  20     6411.39     7559.31   1330.28 o 
   0   4  20     1996.30     1973.03    472.58 o 
   1   4  20     4588.78     4626.14    377.81 o 
   2   4  20      435.12      426.90    242.75 o 
   3   4  20     7796.11     7958.21    477.35 o 
   4   4  20     5188.05     4939.37    395.95 o 
   5   4  20     2061.20     2424.34    325.70 o 
   6   4  20     2751.89     3073.01    344.21 o 
   7   4  20     1374.82      695.59    586.48 o 
   8   4  20      481.68      257.04    294.48 o 
   9   4  20       53.28      -86.78    288.80 o 
  10   4  20      421.31      386.44    327.93 o 
  11   4  20       49.46      229.92    327.50 o 
  12   4  20      403.75      191.64    301.18 o 
  13   4  20     1686.31     1952.32    321.93 o 
  14   4  20      245.78      -68.60    262.18 o 
  15   4  20       83.87     -257.05    257.05 o 
  16   4  20     2428.83     2690.60    370.83 o 
  17   4  20      121.63      218.77    346.77 o 
  18   4  20      305.16      390.34    306.30 o 
  19   4  20      312.70      850.57    454.62 o 
  20   4  20     2378.87     2693.55    675.14 o 
   1   5  20     4835.85     5167.45    405.29 o 
   2   5  20    15572.63    15537.25    611.23 o 
   3   5  20      231.44       50.99    240.50 o 
   4   5  20     7502.21     8063.77    485.60 o 
   5   5  20    17632.60    17766.01   1031.01 o 
   6   5  20     6372.49     6142.22    438.71 o 
   7   5  20     7048.22     6577.91    538.00 o 
   8   5  20    33181.40    32413.02   1031.77 o 
   9   5  20    11117.38    11408.40    673.67 o 
  10   5  20       40.19       45.32    317.55 o 
  11   5  20     3585.78     3861.79    491.35 o 
  12   5  20    17986.62    18469.24    985.01 o 
  13   5  20      135.85      -21.63    382.68 o 
  14   5  20    10453.26    11238.06    727.95 o 
  15   5  20     5478.83     6309.70    605.54 o 
  16   5  20     2411.71     2597.49    507.44 o 
  17   5  20     3012.94     3013.46    530.07 o 
  18   5  20    10037.74     9594.56    730.14 o 
  19   5  20      105.61      647.97    810.42 o 
   0   6  20    33995.17    31723.13   1819.97 o 
   1   6  20     8314.40     8681.52    568.49 o 
   2   6  20     5116.94     4924.53    419.34 o 
   3   6  20    18740.38    18934.37    692.85 o 
   4   6  20    29485.20    29545.40    853.06 o 
   5   6  20     3225.33     3000.46    362.25 o 
   6   6  20    22289.80    22634.53   1015.79 o 
   7   6  20    18907.63    17978.80    806.96 o 
   8   6  20     1609.97     1479.55    381.41 o 
   9   6  20     4215.47     4468.90    518.21 o 
  10   6  20    26171.55    24968.24    955.37 o 
  11   6  20      710.88      309.20    362.00 o 
  12   6  20     8743.39     9986.47    770.85 o 
  13   6  20    11689.72    11861.60    760.08 o 
  14   6  20     7076.02     7986.17    651.76 o 
  15   6  20     2538.37     4153.36    544.71 o 
  16   6  20    27766.50    29515.99   1113.53 o 
  17   6  20     3444.76     3895.40    564.52 o 
  18   6  20     1790.65      626.62    890.26 o 
   1   7  20     1695.15     1191.93    354.90 o 
   2   7  20     1525.12     1454.32    321.75 o 
   3   7  20        3.31      171.92    261.91 o 
   4   7  20       39.71      250.47    273.04 o 
   5   7  20      880.94     1159.13    315.86 o 
   6   7  20      414.16      794.22    306.57 o 
   7   7  20       39.19      119.42    340.34 o 
   8   7  20      458.52      424.43    349.53 o 
   9   7  20      792.28     1116.18    385.03 o 
  10   7  20       14.65      443.61    358.90 o 
  11   7  20       59.32      240.02    390.30 o 
  12   7  20      204.42      438.64    384.29 o 
  13   7  20       20.48      574.08    388.08 o 
  14   7  20      134.13      411.04    402.92 o 
  15   7  20       62.45      263.76    419.69 o 
  16   7  20       29.29     -390.14    392.34 o 
  17   7  20      168.31      -64.98    846.63 o 
   0   8  20    44776.10    47249.29   1986.14 o 
   1   8  20     8869.62     8561.39    612.97 o 
   2   8  20     2656.35     2415.61    369.70 o 
   3   8  20    10782.55    11415.25    610.70 o 
   4   8  20    27025.68    27657.41    869.82 o 
   5   8  20      242.72      402.00    299.20 o 
   6   8  20    17438.13    17833.44    736.01 o 
   7   8  20    11451.49    11197.89    866.66 o 
   8   8  20      494.24      470.04    384.99 o 
   9   8  20     4972.52     4216.10    527.08 o 
  10   8  20    17857.21    18367.86    901.49 o 
  11   8  20       59.48      -69.46    374.64 o 
  12   8  20     5920.08     6364.79    688.85 o 
  13   8  20     7224.75     8863.19    725.23 o 
  14   8  20     3952.85     2981.30    534.85 o 
  15   8  20     1840.37     1487.17    702.37 o 
   1   9  20    13596.96    12201.42    720.52 o 
   2   9  20    10206.26    10719.55    695.70 o 
   3   9  20      478.92      548.06    320.91 o 
   4   9  20    12697.60    13821.62    686.42 o 
   5   9  20     9354.40     9811.98    604.41 o 
   6   9  20     1077.81     1508.04    360.83 o 
   7   9  20     8341.63     8534.08    671.95 o 
   8   9  20    31270.61    33270.42   1162.88 o 
   9   9  20     6658.57     6505.80    639.32 o 
  10   9  20      659.72     1065.47    439.95 o 
  11   9  20     7047.60     7610.51    840.84 o 
  12   9  20    16188.44    15899.09    904.80 o 
  13   9  20        0.45     -155.76    481.52 o 
   0  10  20      248.07      632.46    527.34 o 
   1  10  20      909.22     1143.80    401.41 o 
   2  10  20      665.16     1353.91    469.91 o 
   3  10  20        3.97      108.71    344.24 o 
   4  10  20       57.69       28.20    377.03 o 
   5  10  20       84.13      143.06    337.36 o 
   6  10  20      188.02      609.22    350.99 o 
   7  10  20        8.57     -190.97    387.97 o 
   8  10  20        2.49     -367.51    395.68 o 
   9  10  20      272.67      285.36    430.36 o 
  10  10  20     1356.75     1477.96    814.53 o 
  11  10  20       12.35     -269.45    609.61 o 
   1  11  20     5249.45     5727.15    662.96 o 
   2  11  20    12474.76    14466.10    826.38 o 
   3  11  20      728.15      954.92    411.21 o 
   4  11  20    12861.42    14085.31    739.18 o 
   5  11  20    10146.13    10553.49    661.64 o 
   6  11  20     3745.85     4677.53    505.36 o 
   7  11  20     2409.03     3078.00    650.28 o 
   8  11  20    22065.74    22176.12   1489.73 o 
   9  11  20     4284.80     1819.51   1087.99 o 
   0  12  20    11531.59    11354.05   2719.98 o 
   1  12  20     3633.92     4762.71    691.52 o 
   2  12  20     1676.65      760.52    499.90 o 
   3  12  20     9000.75     8732.17   1079.03 o 
   4  12  20    10207.76    11505.71   2297.13 o 
   5  12  20       25.73      534.14    574.32 o 
   6  12  20     7005.34     7156.76    942.45 o 
   1   1  21    65722.39    64488.20    897.19 o 
   2   1  21    12123.92    12338.35    357.52 o 
   3   1  21    12309.90    12377.64    362.38 o 
   4   1  21     3290.22     3510.14    234.26 o 
   5   1  21    73032.84    71051.49   1032.58 o 
   6   1  21     4998.13     5426.56    319.22 o 
   7   1  21     2697.11     2879.62    266.74 o 
   8   1  21     1817.82     1830.83    263.92 o 
   9   1  21    33222.63    30196.91    717.00 o 
  10   1  21      395.71      722.08    241.64 o 
  11   1  21    23951.96    23414.23    773.41 o 
  12   1  21       93.91      244.52    231.75 o 
  13   1  21       87.61      228.87    286.16 o 
  14   1  21     4906.88     5612.61    500.53 o 
  15   1  21    25984.07    27209.61    844.41 o 
  16   1  21      441.67      368.86    297.13 o 
  17   1  21    18180.61    17537.42    698.53 o 
  18   1  21     4473.03     4609.10    438.04 o 
  19   1  21     6474.77     6599.71    764.96 o 
  20   1  21     1161.40      934.82    843.38 o 
   0   2  21     2153.94     2419.16    330.15 o 
   1   2  21    15541.25    15442.93    475.67 o 
   2   2  21      748.59     1128.62    215.08 o 
   3   2  21    29883.00    29602.20    622.97 o 
   4   2  21      392.32      289.88    186.07 o 
   5   2  21     2753.48     3349.15    270.40 o 
   6   2  21     9845.44     9397.95    422.63 o 
   7   2  21    42648.28    40592.93    840.83 o 
   8   2  21      802.47      633.94    226.51 o 
   9   2  21    16091.32    15869.75    545.94 o 
  10   2  21     3217.67     3260.35    348.27 o 
  11   2  21    10084.89    10300.55    512.74 o 
  12   2  21     1367.92     1454.00    305.64 o 
  13   2  21    23911.06    23858.88    743.13 o 
  14   2  21     1732.35     2224.50    336.43 o 
  15   2  21      728.10      560.57    321.61 o 
  16   2  21     2793.07     3080.92    379.61 o 
  17   2  21    19818.90    19398.19    752.55 o 
  18   2  21       51.41       -2.22    285.89 o 
  19   2  21     4040.51     4729.73    622.93 o 
  20   2  21      300.58      439.33    457.32 o 
   1   3  21      294.87      584.08    248.93 o 
   2   3  21       98.28     -283.05    377.56 o 
   3   3  21      132.67       93.54    231.20 o 
   4   3  21      272.80       86.26    233.39 o 
   5   3  21     1189.42     1485.64    293.86 o 
   6   3  21     1102.31      752.24    417.43 o 
   7   3  21      514.01      353.91    234.66 o 
   8   3  21        8.31      542.62    248.90 o 
   9   3  21     1308.47     1830.30    294.92 o 
  10   3  21      528.03      684.02    268.65 o 
  11   3  21     2323.61     2356.31    327.43 o 
  12   3  21      640.42      632.41    282.49 o 
  13   3  21      514.49      363.72    282.25 o 
  14   3  21       14.61     -255.38    255.38 o 
  15   3  21      616.61     1089.95    308.90 o 
  16   3  21       45.92     -272.23    272.23 o 
  17   3  21      313.86     -249.61    289.03 o 
  18   3  21      545.58     1057.99    328.82 o 
  19   3  21       39.48       47.67    415.17 o 
  20   3  21       21.95      -37.91    727.34 o 
   0   4  21     6841.19     6910.96    861.02 o 
   1   4  21    20875.87    20455.01    762.58 o 
   2   4  21     1787.18     2590.87    321.97 o 
   3   4  21    54680.67    55587.20   1214.61 o 
   4   4  21     5906.08     6272.85    434.89 o 
   5   4  21      129.87       34.34    245.34 o 
   6   4  21     6112.32     6389.23    517.28 o 
   7   4  21    50922.11    50091.07   1342.02 o 
   8   4  21     2470.17     2407.25    395.42 o 
   9   4  21    16013.73    16336.74    811.99 o 
  10   4  21     7472.93     7545.45    750.08 o 
  11   4  21    11276.09    11232.79    917.71 o 
  12   4  21      424.40      786.42    381.82 o 
  13   4  21    43308.60    43508.14   1689.76 o 
  14   4  21      233.97     1196.42    354.99 o 
  15   4  21     2480.72     3902.75    497.31 o 
  16   4  21     2241.71     2479.13    422.33 o 
  17   4  21    16547.91    18079.78   1032.12 o 
  18   4  21      357.32      353.04    341.91 o 
  19   4  21    16491.41    18244.63   2053.59 o 
   1   5  21    20359.20    19200.91    936.73 o 
   2   5  21     2578.31     2661.12    341.31 o 
   3   5  21     1930.09     2151.49    334.47 o 
   4   5  21     1520.04     1912.68    328.78 o 
   5   5  21    24577.37    24626.72    781.34 o 
   6   5  21      542.43      843.41    337.28 o 
   7   5  21      764.02      712.92    337.08 o 
   8   5  21     3139.04     4204.96    474.01 o 
   9   5  21     8043.38     9561.38    679.87 o 
  10   5  21      370.45      652.50    350.48 o 
  11   5  21    16739.98    17649.90    846.08 o 
  12   5  21      860.35     1297.46    400.51 o 
  13   5  21       83.91       67.09    356.90 o 
  14   5  21     2154.60     2274.51    455.10 o 
  15   5  21    12959.10    14123.18    821.77 o 
  16   5  21      245.24      208.89    405.18 o 
  17   5  21     3278.14     3927.06    550.25 o 
  18   5  21     3084.59     4618.39   1166.90 o 
   0   6  21       41.64     -180.97    751.47 o 
   1   6  21     3417.10     3321.57    419.66 o 
   2   6  21       57.74      219.17    302.09 o 
   3   6  21     8169.66     7768.18    499.07 o 
   4   6  21       30.91      348.03    277.20 o 
   5   6  21       12.01     -131.42    258.24 o 
   6   6  21      416.01       -5.13    308.14 o 
   7   6  21    10235.10    10648.30    671.76 o 
   8   6  21      231.84      299.97    332.00 o 
   9   6  21     1784.73     2562.62    449.18 o 
  10   6  21     1854.12     1315.00    417.10 o 
  11   6  21     3949.51     4837.07    538.97 o 
  12   6  21      121.82       13.73    358.63 o 
  13   6  21     3930.94     4075.89    542.44 o 
  14   6  21      508.97      925.70    422.48 o 
  15   6  21      342.78     -273.25    387.05 o 
  16   6  21      539.53      798.98    436.92 o 
  17   6  21     2151.28     1703.47    987.73 o 
   1   7  21    46654.02    46411.92   1285.28 o 
   2   7  21    10237.48     9726.16    630.25 o 
   3   7  21     5772.74     6524.83    499.26 o 
   4   7  21      636.47      758.49    305.58 o 
   5   7  21    52448.49    52458.11   1351.38 o 
   6   7  21     2692.12     2754.12    390.76 o 
   7   7  21     2679.02     2375.03    449.74 o 
   8   7  21     1183.56     1267.56    525.25 o 
   9   7  21    20859.10    21667.76    954.55 o 
  10   7  21       58.93       -0.27    356.13 o 
  11   7  21    28410.34    28383.61   1068.94 o 
  12   7  21      742.02      838.38    408.97 o 
  13   7  21       18.62       17.98    398.82 o 
  14   7  21     3412.43     3911.27    572.82 o 
  15   7  21    26024.99    25291.17   1100.95 o 
   0   8  21       97.64      195.80    472.28 o 
   1   8  21     3436.98     3856.63    477.99 o 
   2   8  21        9.42      348.79    342.09 o 
   3   8  21     8118.88     8972.91    573.34 o 
   4   8  21      942.13      857.51    326.91 o 
   5   8  21     2126.97     1847.21    373.85 o 
   6   8  21     3493.77     3380.24    422.92 o 
   7   8  21     8218.40     8809.24    676.52 o 
   8   8  21        1.23     -370.27    370.27 o 
   9   8  21     9613.88    10287.50    745.48 o 
  10   8  21     2077.11     2329.13    488.12 o 
  11   8  21     3700.11     3052.54    516.55 o 
  12   8  21      616.89      -98.63    411.25 o 
  13   8  21    12936.34    12276.56    831.61 o 
  14   8  21      793.59     -140.18    862.41 o 
   1   9  21    13232.35    14400.65    789.49 o 
   2   9  21     7556.81     7625.87    629.23 o 
   3   9  21      765.47     1389.02    404.44 o 
   4   9  21      167.88     -160.92    320.33 o 
   5   9  21    17413.45    18311.48    781.22 o 
   6   9  21     1683.30     2136.83    389.82 o 
   7   9  21      975.66     1459.77    446.20 o 
   8   9  21      181.16      -47.73    375.83 o 
   9   9  21     3874.25     5097.23    695.82 o 
  10   9  21       22.79      258.76    429.68 o 
  11   9  21     9245.87     8526.68    737.44 o 
  12   9  21       49.64     -261.25    652.82 o 
   0  10  21     4923.30     4893.71    788.90 o 
   1  10  21     8691.24     9977.83    722.94 o 
   2  10  21     2285.56     2286.04    462.78 o 
   3  10  21    26541.20    28588.84   1704.64 o 
   4  10  21      191.94      364.29    372.65 o 
   5  10  21     1237.62     1922.05    411.60 o 
   6  10  21     4566.40     4986.25    513.41 o 
   7  10  21    22063.77    21844.27   2042.70 o 
   8  10  21       69.83     -258.54    393.75 o 
   9  10  21    15045.53    19616.13   1562.83 o 
  10  10  21     5134.58     5592.20   1349.78 o 
   1  11  21     3300.08     4309.24    564.77 o 
   2  11  21     3750.87     3710.78    527.54 o 
   3  11  21       28.18     -154.06    387.96 o 
   4  11  21      134.52      538.58    405.16 o 
   5  11  21     2367.31     3203.29    633.09 o 
   6  11  21     2212.93     2920.59    684.62 o 
   7  11  21      182.29      235.79    891.19 o 
   8  11  21      111.56      641.47    948.74 o 
   0   0  22    64702.87    61845.83   1981.41 o 
   1   0  22     3095.64     3900.00    352.58 o 
   2   0  22    10542.95    10781.71    493.96 o 
   3   0  22     8914.23     9116.22    470.58 o 
   4   0  22    42224.95    40861.05    959.82 o 
   5   0  22     1989.79     2116.96    359.61 o 
   6   0  22    69141.13    69001.26   1559.91 o 
   7   0  22       95.71      268.25    328.28 o 
   8   0  22     8326.28     7324.16    528.88 o 
   9   0  22     1139.03     1137.46    348.08 o 
  10   0  22    71814.80    71879.85   1659.41 o 
  11   0  22     1584.78     2395.83    402.52 o 
  12   0  22     7724.11     7192.05    671.57 o 
  13   0  22     5446.01     6015.71    644.77 o 
  14   0  22    18960.15    18668.52    989.16 o 
  15   0  22     1359.84     1557.58    473.06 o 
  16   0  22    42786.20    43463.25   1526.94 o 
  17   0  22      783.16      628.90    821.74 o 
  18   0  22      529.05     -262.15    432.34 o 
  19   0  22     2178.66     2517.60    927.39 o 
   1   1  22     2922.21     3884.29    259.43 o 
   2   1  22    10140.23    10425.42    344.40 o 
   3   1  22     1187.68     1134.28    187.43 o 
   4   1  22     4919.19     4853.67    297.03 o 
   5   1  22       81.19      298.14    210.04 o 
   6   1  22     5794.41     6022.71    366.56 o 
   7   1  22     3231.91     2986.75    297.87 o 
   8   1  22    20423.00    21276.82    649.19 o 
   9   1  22      446.21      460.41    234.36 o 
  10   1  22     2575.23     2861.69    305.49 o 
  11   1  22      175.61       34.06    238.26 o 
  12   1  22     8689.29     8090.41    454.01 o 
  13   1  22        4.12      258.41    254.05 o 
  14   1  22     4015.63     3456.98    358.48 o 
  15   1  22       55.60      -58.44    368.05 o 
  16   1  22      115.21     -224.08    287.56 o 
  17   1  22      273.45      548.22    345.10 o 
  18   1  22     4996.98     4706.71    502.31 o 
  19   1  22       77.34     -120.97    823.88 o 
   0   2  22    29167.72    29134.34   1268.93 o 
   1   2  22      195.69      305.28    297.08 o 
   2   2  22     5332.24     5471.52    369.99 o 
   3   2  22       38.17      231.21    188.95 o 
   4   2  22    16724.54    17481.48    497.02 o 
   5   2  22     2176.07     2640.48    285.37 o 
   6   2  22    11346.43    11134.00    462.07 o 
   7   2  22       15.32     -118.28    214.65 o 
   8   2  22      820.98     1190.03    369.73 o 
   9   2  22      139.51       92.93    275.87 o 
  10   2  22    15715.66    15514.01    603.47 o 
  11   2  22        1.04     -254.70    254.70 o 
  12   2  22     9948.58    10102.86    621.77 o 
  13   2  22       86.29      111.39    280.46 o 
  14   2  22     5169.04     4562.61    424.38 o 
  15   2  22      119.58     -272.60    272.60 o 
  16   2  22    11091.88    11051.62    591.00 o 
  17   2  22        1.87       76.48    315.31 o 
  18   2  22      230.18      742.73    365.55 o 
  19   2  22       23.35      385.17    511.29 o 
   1   3  22       17.95     -116.63    264.04 o 
   2   3  22    50255.08    47354.88   1312.22 o 
   3   3  22      151.99      -94.35    247.52 o 
   4   3  22    26415.63    26199.22    778.09 o 
   5   3  22     1051.77     1500.07    350.60 o 
   6   3  22    11620.28    11647.48    783.85 o 
   7   3  22      391.48      797.46    385.53 o 
   8   3  22    52415.82    50740.29   1907.30 o 
   9   3  22     1164.18      772.43    311.35 o 
  10   3  22      713.29      719.05    315.21 o 
  11   3  22       26.08       33.75    268.49 o 
  12   3  22    35911.59    35565.11   1087.43 o 
  13   3  22      640.58      692.50    302.39 o 
  14   3  22    21072.08    21452.78    796.45 o 
  15   3  22        7.07      525.89    304.94 o 
  16   3  22     6051.56     6916.57    501.67 o 
  17   3  22      283.52      524.84    324.91 o 
  18   3  22    24924.23    27718.21   1214.18 o 
  19   3  22      433.24      -62.99    517.07 o 
   0   4  22     7433.50     7286.67    755.76 o 
   1   4  22       51.65      142.17    288.50 o 
   2   4  22     1206.75     1091.63    327.23 o 
   3   4  22        2.73     -264.71    294.94 o 
   4   4  22     2850.70     2563.08    561.82 o 
   5   4  22        4.72       22.11    262.76 o 
   6   4  22     1231.37      896.38    349.86 o 
   7   4  22     1492.43     1949.42    394.53 o 
   8   4  22      676.35      858.34    342.10 o 
   9   4  22       25.87      231.11    317.14 o 
  10   4  22     4894.83     6219.83    739.61 o 
  11   4  22      401.01      245.35    428.24 o 
  12   4  22     1820.74     2283.08    459.79 o 
  13   4  22      306.05      969.47    382.49 o 
  14   4  22     1001.52     1215.05    581.66 o 
  15   4  22      284.15      221.38    382.42 o 
  16   4  22     1806.63     2294.52    487.29 o 
  17   4  22      358.35      854.20    431.05 o 
  18   4  22      100.72     -652.61    652.61 o 
   1   5  22       46.66       12.81    280.51 o 
   2   5  22    24044.61    24373.86    876.02 o 
   3   5  22      212.69      537.30    286.46 o 
   4   5  22    13032.14    13929.51    627.61 o 
   5   5  22       78.07      143.65    264.36 o 
   6   5  22     4774.47     5044.20    805.15 o 
   7   5  22      947.37     1207.30    376.65 o 
   8   5  22    35245.02    33673.77   1133.46 o 
   9   5  22      205.62     -309.62    309.62 o 
  10   5  22     1213.05     1170.30    389.88 o 
  11   5  22      140.94       64.03    358.99 o 
  12   5  22    20716.09    21827.15    955.98 o 
  13   5  22      102.64     -262.70    351.03 o 
  14   5  22    10759.33    13240.00    813.44 o 
  15   5  22       49.02      234.79    402.75 o 
  16   5  22     2388.00     2625.71    507.47 o 
   0   6  22    58848.11    56744.82   2241.89 o 
   1   6  22       96.96      -73.31    296.80 o 
   2   6  22     7909.00     7546.07    573.03 o 
   3   6  22       10.61     -179.39    376.69 o 
   4   6  22    34628.55    36154.76   1183.37 o 
   5   6  22      742.25      622.65    300.71 o 
   6   6  22    28123.84    28656.02   1000.77 o 
   7   6  22        1.56     -308.99    308.99 o 
   8   6  22      171.03      340.17    372.63 o 
   9   6  22     1509.24     2293.43    442.47 o 
  10   6  22    36484.66    36080.42   1187.44 o 
  11   6  22      895.70      611.26    443.11 o 
  12   6  22    10142.87    12018.04   1015.52 o 
  13   6  22       25.98      807.08    637.93 o 
  14   6  22    12678.20    12746.38   1066.55 o 
  15   6  22      184.04      411.56    416.06 o 
   1   7  22      100.26      240.68    322.57 o 
   2   7  22     1188.64     1819.25    385.17 o 
   3   7  22       40.79      392.70    332.07 o 
   4   7  22      166.80      263.91    286.70 o 
   5   7  22       72.18      395.60    299.01 o 
   6   7  22      260.14     -327.53    327.53 o 
   7   7  22     1347.29     1674.88    425.46 o 
   8   7  22      110.27      213.53    367.84 o 
   9   7  22       16.69     -187.44    359.50 o 
  10   7  22      171.06      313.13    396.30 o 
  11   7  22      224.09       74.77    438.97 o 
  12   7  22      719.49     1365.64    557.14 o 
  13   7  22       56.63      270.00    430.58 o 
  14   7  22        6.28      453.26    500.16 o 
   0   8  22    38877.21    40592.59   1759.73 o 
   1   8  22       58.71      -48.19    339.75 o 
   2   8  22     3564.82     3244.22    467.88 o 
   3   8  22      192.72      248.67    359.28 o 
   4   8  22    25722.38    25623.74    869.62 o 
   5   8  22      297.30       96.65    383.94 o 
   6   8  22    25984.49    26462.17   1023.85 o 
   7   8  22      118.36     1007.51    393.64 o 
   8   8  22      723.64     1152.71    425.77 o 
   9   8  22      832.97      664.60    434.31 o 
  10   8  22    26352.71    27935.10   1936.04 o 
  11   8  22      803.49      577.63    438.03 o 
  12   8  22     6014.25     6858.57    796.94 o 
   1   9  22     2549.01     3330.96    500.79 o 
   2   9  22    30506.37    28995.85   1059.25 o 
   3   9  22     3598.80     3798.97    512.01 o 
   4   9  22    10672.15    10972.70    738.83 o 
   5   9  22       70.37      -38.78    335.94 o 
   6   9  22     4484.75     6037.30    913.55 o 
   7   9  22     1587.02     1771.17    487.73 o 
   8   9  22    25315.01    26864.54   1091.69 o 
   9   9  22      115.40     -202.65    418.39 o 
  10   9  22      446.43     1224.66    684.79 o 
  11   9  22     1590.81     1381.34    994.23 o 
   0  10  22       68.50     -349.94    575.56 o 
   1  10  22      539.07     1707.85    445.60 o 
   2  10  22      164.53      597.95    400.54 o 
   3  10  22      135.37      232.29    391.18 o 
   4  10  22       91.99      657.15    416.84 o 
   5  10  22      163.31      953.50    425.24 o 
   6  10  22      539.16      722.66    416.84 o 
   7  10  22        2.77      780.88    668.54 o 
   8  10  22      112.37     -803.92    803.92 o 
   9  10  22      182.30      517.07    941.32 o 
   1  11  22      510.55      174.52    686.03 o 
   2  11  22    11150.75     9879.18   1376.70 o 
   3  11  22      636.80      655.39    725.95 o 
   4  11  22    10600.23    11245.66   1430.54 o 
   5  11  22        0.07      906.04    722.23 o 
   6  11  22     4208.10     5441.81   1240.23 o 
   7  11  22      993.66      767.72    971.95 o 
   1   1  23    32011.81    31877.45    733.06 o 
   2   1  23     1387.38     1193.25    208.98 o 
   3   1  23     4648.45     4916.94    295.80 o 
   4   1  23     2100.63     1960.77    248.22 o 
   5   1  23    44449.83    43549.52    883.56 o 
   6   1  23      162.32      366.38    228.74 o 
   7   1  23    10076.68    10331.01    462.53 o 
   8   1  23    14911.99    14525.16    535.66 o 
   9   1  23     7379.54     7918.15    439.16 o 
  10   1  23       37.25       13.35    232.48 o 
  11   1  23    43406.18    43110.69    934.22 o 
  12   1  23     7054.95     6635.43    433.96 o 
  13   1  23       65.46     -237.59    253.20 o 
  14   1  23      339.68      -90.44    260.27 o 
  15   1  23    27743.82    26651.37    912.90 o 
  16   1  23     3313.72     3886.31    469.36 o 
  17   1  23    14919.18    16407.29    790.46 o 
  18   1  23      528.34     1376.70    802.07 o 
   0   2  23    10967.69    11276.13    845.34 o 
   1   2  23     8994.49     9961.80    575.49 o 
   2   2  23      211.87      309.06    501.51 o 
   3   2  23    24307.70    23967.56    670.17 o 
   4   2  23     7464.18     7141.35    397.75 o 
   5   2  23      126.29     -229.07    229.07 o 
   6   2  23     1049.22     1166.36    258.40 o 
   7   2  23    13346.13    13169.26    553.14 o 
   8   2  23      152.57      136.60    253.70 o 
   9   2  23    20031.90    19657.48    669.70 o 
  10   2  23      319.82      708.94    282.82 o 
  11   2  23     2826.04     2296.74    338.00 o 
  12   2  23      101.73      -85.27    269.33 o 
  13   2  23    28447.31    27756.47    821.42 o 
  14   2  23      137.56        5.87    295.65 o 
  15   2  23      908.24     1343.96    345.21 o 
  16   2  23     1161.84     1135.57    351.78 o 
  17   2  23    16510.35    14565.36    942.23 o 
  18   2  23       10.44     -418.28    488.65 o 
   1   3  23      873.82     1433.96    346.98 o 
   2   3  23       58.00     -254.31    262.80 o 
   3   3  23      389.84      360.79    272.65 o 
   4   3  23       29.95     -204.55    251.92 o 
   5   3  23      955.54     1167.43    348.84 o 
   6   3  23      655.65      381.88    315.49 o 
   7   3  23     1908.01     2137.53    390.67 o 
   8   3  23      224.02       39.80    295.04 o 
   9   3  23      841.40      851.52    330.76 o 
  10   3  23      468.95      685.50    313.38 o 
  11   3  23     1150.63     1449.15    361.17 o 
  12   3  23      184.68      419.97    333.53 o 
  13   3  23      257.19      548.01    338.73 o 
  14   3  23        9.85      140.62    345.68 o 
  15   3  23      971.93     1237.87    346.35 o 
  16   3  23      197.27      363.85    316.14 o 
  17   3  23      125.45     -281.29    487.32 o 
  18   3  23       23.46      694.35    545.63 o 
   0   4  23     4339.93     5530.58    695.23 o 
   1   4  23    14431.16    15310.64    725.14 o 
   2   4  23      657.02      536.07    318.22 o 
   3   4  23    37340.32    37611.56   1388.69 o 
   4   4  23     5385.09     6226.36    468.33 o 
   5   4  23     1875.27     1931.47    583.26 o 
   6   4  23     2121.04     1990.15    397.51 o 
   7   4  23    32875.50    33224.33   1266.29 o 
   8   4  23     1760.33     1763.81    400.57 o 
   9   4  23    24755.51    25975.56    961.76 o 
  10   4  23     1373.22     1632.30    410.54 o 
  11   4  23     2543.03     2942.82    483.26 o 
  12   4  23      524.93      559.55    390.13 o 
  13   4  23    31527.39    30804.73   1106.90 o 
  14   4  23      684.68      414.97    418.03 o 
  15   4  23     4343.16     4604.14    859.06 o 
  16   4  23     1972.40     1752.88    587.33 o 
  17   4  23    16022.73    13670.43   1696.97 o 
   1   5  23    11184.98    11634.85    663.49 o 
   2   5  23      119.56      205.17    310.72 o 
   3   5  23      489.46      831.05    342.64 o 
   4   5  23      954.67     1003.18    315.30 o 
   5   5  23    20654.34    21687.15    882.87 o 
   6   5  23      204.83       21.70    329.60 o 
   7   5  23     3532.99     3836.67    509.84 o 
   8   5  23     2222.87     2556.91    435.49 o 
   9   5  23     5164.14     5160.22    614.80 o 
  10   5  23      285.66      350.63    369.31 o 
  11   5  23    18367.04    19317.83    925.14 o 
  12   5  23      536.56     1376.14    443.51 o 
  13   5  23        3.07     -223.25    387.38 o 
  14   5  23      202.77      192.67    513.58 o 
  15   5  23    11378.17    13194.04    973.13 o 
   0   6  23     1581.92     1352.02    519.41 o 
   1   6  23     3823.19     3144.96    772.33 o 
   2   6  23      412.38       53.79    318.43 o 
   3   6  23     4056.53     4968.62    513.56 o 
   4   6  23      517.40      807.67    345.73 o 
   5   6  23      469.46     1463.89    385.53 o 
   6   6  23      600.98      275.73    346.03 o 
   7   6  23     5041.68     5769.45    864.91 o 
   8   6  23      733.48      575.61    550.72 o 
   9   6  23     2872.80     2536.67    447.53 o 
  10   6  23      984.47     1056.75    415.80 o 
  11   6  23      588.98     1017.84    432.54 o 
  12   6  23      123.96     -259.09    370.24 o 
  13   6  23     4065.14     4132.98    623.60 o 
  14   6  23      175.31     -434.70    472.79 o 
   1   7  23    27718.60    29605.12   1029.86 o 
   2   7  23     1088.86      811.81    373.37 o 
   3   7  23     5108.13     5444.09    548.46 o 
   4   7  23     4112.16     4281.47    492.46 o 
   5   7  23    46623.15    46312.62   1354.57 o 
   6   7  23      388.88      492.06    389.51 o 
   7   7  23     9689.00    10146.58    704.20 o 
   8   7  23    10029.70     9326.84    703.75 o 
   9   7  23    16100.91    16876.81    894.29 o 
  10   7  23       32.87      188.78    409.21 o 
  11   7  23    22683.62    22231.55   1022.39 o 
  12   7  23     6235.05     6826.39    671.40 o 
  13   7  23      177.43     1315.43   1038.79 o 
   0   8  23     3350.96     2116.44    648.69 o 
   1   8  23     4193.07     4348.13    734.94 o 
   2   8  23        2.24      311.58    453.39 o 
   3   8  23     7494.13     7721.33    634.86 o 
   4   8  23     1993.07     1819.86    522.03 o 
   5   8  23      304.99      452.34    365.16 o 
   6   8  23      104.56      118.18    382.36 o 
   7   8  23    12513.49    12636.43    803.09 o 
   8   8  23       20.50      493.17    409.79 o 
   9   8  23     5621.84     6149.00    639.45 o 
  10   8  23       32.51     -204.57    409.55 o 
  11   8  23     2873.20     1466.74    981.23 o 
   1   9  23     7125.00     8109.94   1260.59 o 
   2   9  23      976.74      903.05    414.91 o 
   3   9  23      104.52      753.07    414.44 o 
   4   9  23     1331.96     1505.48    734.41 o 
   5   9  23     7187.48     7833.26    667.12 o 
   6   9  23       67.03       14.81    417.75 o 
   7   9  23     1322.94     1718.80    501.66 o 
   8   9  23      644.26     2361.64   1039.72 o 
   9   9  23     2129.98     2571.45   1071.28 o 
  10   9  23      133.82     -793.71    793.71 o 
   0  10  23     8434.10     8763.54   1018.75 o 
   1  10  23    11427.41    11337.39    770.27 o 
   2  10  23      168.85     1455.54    491.15 o 
   3  10  23    23442.82    26790.34   2184.80 o 
   4  10  23     5442.20     6509.38   1177.11 o 
   7  10  23    16979.77    16306.86   1824.15 o 
   8  10  23       77.51     -732.44    871.69 o 
   0   0  24    52955.74    51067.91   1784.06 o 
   1   0  24     5094.32     5038.25    715.38 o 
   2   0  24     5213.63     5717.96    794.02 o 
   3   0  24    11985.87    12439.26    558.61 o 
   4   0  24    21813.26    21505.80    790.66 o 
   5   0  24     2582.75     3013.17    628.82 o 
   6   0  24    52109.97    51691.66   1325.58 o 
   7   0  24    25684.22    24529.06   1018.84 o 
   8   0  24      764.15      781.40    393.69 o 
   9   0  24     9044.55     8720.82   1086.11 o 
  10   0  24    33109.97    33187.89   1839.40 o 
  11   0  24     5124.51     5307.08    618.14 o 
  12   0  24     8227.89     7624.22    718.60 o 
  13   0  24    10974.58    13729.48    901.07 o 
  14   0  24    14933.84    15623.90    971.50 o 
  15   0  24      205.87      413.20    456.09 o 
  16   0  24    18853.06    18888.86   1630.69 o 
  17   0  24     4395.25     4151.44   1049.00 o 
   1   1  24     2594.76     2817.34    289.95 o 
   2   1  24     5158.10     5071.85    368.88 o 
   3   1  24      145.05      180.71    207.26 o 
   4   1  24     1238.91      921.63    249.13 o 
   5   1  24     4185.27     4595.36    339.94 o 
   6   1  24      446.53      360.55    236.64 o 
   7   1  24     1993.00     1853.69    291.85 o 
   8   1  24     7262.17     8001.86    441.48 o 
   9   1  24     2856.70     2643.03    323.83 o 
  10   1  24      149.79       -7.16    245.52 o 
  11   1  24     2119.83     2062.80    315.00 o 
  12   1  24     1831.46     2017.20    327.12 o 
  13   1  24       40.25       -7.39    293.52 o 
  14   1  24     2756.63     3028.92    444.96 o 
  15   1  24     2280.39     2273.33    420.55 o 
  16   1  24      498.12     1258.68    398.30 o 
  17   1  24     2023.88     1228.17    782.57 o 
   0   2  24    11666.04    10846.66    862.27 o 
   1   2  24     1096.71     1471.46    358.41 o 
   2   2  24     2178.90     3372.04    412.08 o 
   3   2  24     6570.78     7600.46    538.81 o 
   4   2  24     6983.70     6537.42    472.72 o 
   5   2  24     1495.52     1026.61    306.06 o 
   6   2  24     9296.75    10457.50    576.38 o 
   7   2  24     4136.53     4768.77    444.64 o 
   8   2  24       37.94      656.43    313.30 o 
   9   2  24     3116.20     3696.78    374.89 o 
  10   2  24    17399.84    17386.59    662.34 o 
  11   2  24      144.22      672.05    290.82 o 
  12   2  24     6816.60     6905.99    492.10 o 
  13   2  24     7492.90     7361.07    511.75 o 
  14   2  24     3954.71     4164.17    432.40 o 
  15   2  24      200.71      -30.50    312.67 o 
  16   2  24     5492.47     5381.03   1102.47 o 
  17   2  24     2672.30     3040.25    925.53 o 
   1   3  24    20047.53    18878.68    774.47 o 
   2   3  24    35070.52    37654.56   1100.87 o 
   3   3  24     4299.94     4847.15    549.23 o 
   4   3  24    11544.83    11351.34    664.69 o 
   5   3  24    17662.12    16775.66    777.53 o 
   6   3  24     5672.72     6367.19    746.20 o 
   7   3  24      124.43       81.86    379.60 o 
   8   3  24    33040.55    34250.78   1105.52 o 
   9   3  24     2276.23     2391.33    395.67 o 
  10   3  24     1332.87     1272.51    361.31 o 
  11   3  24     6560.66     7086.67    561.09 o 
  12   3  24    16105.71    15974.72    760.01 o 
  13   3  24      441.96      509.18    366.38 o 
  14   3  24    15010.79    14810.56    764.42 o 
  15   3  24     3963.82     4190.63    504.55 o 
  16   3  24     2081.43     1474.17    925.53 o 
  17   3  24     4259.54     4169.08   1150.19 o 
   0   4  24     2119.31     2879.91    587.16 o 
   1   4  24      232.51      823.01    329.37 o 
   2   4  24       40.81     -182.47    301.76 o 
   3   4  24     1046.55     1264.19    350.75 o 
   4   4  24     1131.85     1079.74    365.83 o 
   5   4  24        8.04     -301.26    301.26 o 
   6   4  24     3264.12     3265.49    451.63 o 
   7   4  24      277.02      -95.53    323.40 o 
   8   4  24      410.58      638.97    419.74 o 
   9   4  24      761.64     1108.07    391.05 o 
  10   4  24     4256.39     4899.81    547.21 o 
  11   4  24      879.50      431.42    389.24 o 
  12   4  24      934.31     2073.98    600.85 o 
  13   4  24      358.18      192.61    395.47 o 
  14   4  24      526.91      335.68    412.47 o 
  15   4  24        2.73     -516.15    747.30 o 
  16   4  24     2112.95     3559.18   1073.14 o 
   1   5  24     6277.51     6960.75    562.52 o 
   2   5  24    22514.17    21260.04    862.33 o 
   3   5  24     1464.68     1704.29    376.19 o 
   4   5  24     9171.83     9455.09    638.34 o 
   5   5  24     8763.92     9649.08    667.57 o 
   6   5  24     3145.52     4583.48    528.06 o 
   7   5  24      383.37      856.67    381.40 o 
   8   5  24    13903.14    15181.16    968.79 o 
   9   5  24     1282.70     2131.54    431.17 o 
  10   5  24     2331.89     3070.39    590.77 o 
  11   5  24     3845.60     4332.65    543.56 o 
  12   5  24     9923.82    11194.20    779.99 o 
  13   5  24       12.33     -189.45    386.95 o 
  14   5  24     7342.29     7721.15   1607.85 o 
   0   6  24    16831.31    18955.68   1214.25 o 
   1   6  24      939.61      833.74    363.57 o 
   2   6  24     4637.56     5306.43    532.19 o 
   3   6  24     9746.42    10466.43   1084.93 o 
   4   6  24    14305.06    16592.94    859.29 o 
   5   6  24      983.01     1174.30    465.83 o 
   6   6  24    20067.40    21781.86    938.34 o 
   7   6  24     6785.45     7366.09    612.49 o 
   8   6  24      203.28     -260.66    365.47 o 
   9   6  24    10842.64    11552.64    767.49 o 
  10   6  24    23402.81    23515.61   1012.68 o 
  11   6  24     3397.45     3684.17    600.99 o 
  12   6  24     5831.98     6686.99    650.42 o 
  13   6  24     8527.52     8803.10   1049.32 o 
   1   7  24        5.51     -178.82    438.42 o 
   2   7  24      650.88      932.26    550.17 o 
   3   7  24        3.83     -229.52    324.78 o 
   4   7  24      238.38      302.96    348.50 o 
   5   7  24       69.73      188.48    491.43 o 
   6   7  24      218.19      -13.08    369.28 o 
   7   7  24      864.16      919.76    408.32 o 
   8   7  24      482.83     1074.46    449.83 o 
   9   7  24       10.70      120.08    386.05 o 
  10   7  24       52.78      413.39    416.45 o 
  11   7  24        3.37     1279.22    945.96 o 
  12   7  24       88.57     -206.09    858.70 o 
   0   8  24    13957.82    15996.13   1204.69 o 
   1   8  24     2638.38     2024.01    437.34 o 
   2   8  24     4579.36     5319.19    564.91 o 
   3   8  24     6385.43     8117.38    662.71 o 
   4   8  24     8950.99     9097.35    709.27 o 
   5   8  24      581.60      478.03    449.35 o 
   6   8  24    13962.24    14359.52   1317.28 o 
   7   8  24     4786.10     5689.29    614.02 o 
   8   8  24       47.97     -267.76    380.24 o 
   9   8  24     7373.53     6499.16   1385.98 o 
  10   8  24    22858.60    23182.92   2160.20 o 
   1   9  24     5274.82     7600.18   1020.48 o 
   2   9  24    13746.17    13064.17    926.68 o 
   3   9  24     1291.92     1324.58    436.76 o 
   4   9  24     4921.09     5474.64    826.35 o 
   7   9  24      210.90     -675.82    818.78 o 
   8   9  24     9879.44    13433.71   1711.82 o 
   9   9  24      499.54     2136.06   1053.64 o 
   0  10  24     1505.54     2414.56    899.54 o 
   1  10  24        6.39      707.38    720.38 o 
   2  10  24       58.42     1279.22    725.02 o 
   3  10  24      129.49     -465.09    660.96 o 
   4  10  24       97.21     1761.02    836.42 o 
   1   1  25    14311.08    14688.32    562.28 o 
   2   1  25    14614.87    16323.95    589.78 o 
   3   1  25      468.72      571.49    330.67 o 
   4   1  25    12646.48    13758.49    564.04 o 
   5   1  25    18515.43    18428.70    592.58 o 
   6   1  25      634.62     1088.39    270.76 o 
   7   1  25     4174.76     4352.36    366.44 o 
   8   1  25    27718.48    28451.32    740.45 o 
   9   1  25     8331.32     8986.35    477.33 o 
  10   1  25     3468.09     3863.99    403.05 o 
  11   1  25    24103.97    24517.19    773.35 o 
  12   1  25    15217.52    15002.91    698.14 o 
  13   1  25       91.77     -258.22    299.17 o 
  14   1  25    11171.88    11443.12    677.25 o 
  15   1  25    10460.06    11364.75    761.19 o 
  16   1  25     2324.46     1830.65    843.84 o 
   0   2  25    19377.12    20579.39   1270.87 o 
   1   2  25     8120.51     7959.13    563.88 o 
   2   2  25     3033.32     3532.70    435.31 o 
   3   2  25    14925.96    14485.93    784.11 o 
   4   2  25    15022.13    13912.29    823.62 o 
   5   2  25      326.02      101.56    296.60 o 
   6   2  25     9482.14     8751.88    554.25 o 
   7   2  25     6482.13     6848.48    508.19 o 
   8   2  25       18.59      564.88    324.35 o 
   9   2  25     4306.59     4664.12    585.19 o 
  10   2  25     6833.08     7442.48    550.23 o 
  11   2  25     1174.68     1357.32    376.29 o 
  12   2  25     6306.40     6819.04    554.31 o 
  13   2  25    10821.58    10323.49    585.89 o 
  14   2  25     1927.86     1958.65    374.53 o 
  15   2  25     1717.82     2373.56    630.67 o 
  16   2  25    11955.59    11505.59   1424.97 o 
   1   3  25      622.09      614.40    325.60 o 
   2   3  25     1223.04     1413.25    352.69 o 
   3   3  25        2.56     -174.58    300.30 o 
   4   3  25       95.10       55.34    368.60 o 
   5   3  25     1000.01     1129.60    370.33 o 
   6   3  25       15.96     -320.62    320.62 o 
   7   3  25      927.08      644.86    429.35 o 
   8   3  25     1312.97     1374.69    389.65 o 
   9   3  25      557.67      532.54    377.96 o 
  10   3  25       49.28     -313.24    313.24 o 
  11   3  25       37.22     -162.51    336.39 o 
  12   3  25      217.86      283.91    359.92 o 
  13   3  25       39.23      -64.31    362.42 o 
  14   3  25      204.09      464.53    422.89 o 
  15   3  25     1085.81     2308.73   1015.58 o 
  16   3  25      156.02     -122.54    852.20 o 
   0   4  25    22954.21    22030.78   1224.16 o 
   1   4  25    14560.22    14838.55    967.95 o 
   2   4  25     3938.07     4378.23    530.20 o 
   3   4  25    20084.06    20562.11    845.05 o 
   4   4  25    14945.86    16343.72    935.34 o 
   5   4  25       73.75     -401.97    401.97 o 
   6   4  25    14336.75    15353.91    914.22 o 
   7   4  25    17452.70    17433.75   1195.90 o 
   8   4  25      458.50      326.73    359.98 o 
   9   4  25     5219.65     6548.54    606.70 o 
  10   4  25    12375.79    13525.68    806.38 o 
  11   4  25     1784.98     2783.08    480.80 o 
  12   4  25     8324.76     9394.27    755.85 o 
  13   4  25     9597.13    10123.88    877.12 o 
  14   4  25     4347.52     3767.12   1059.21 o 
   1   5  25    12063.64    11829.12    702.55 o 
   2   5  25     4192.99     4792.54    536.23 o 
   3   5  25      471.25     1005.77    357.75 o 
   4   5  25     7313.67     7056.21    702.19 o 
   5   5  25    10443.52    11588.74    852.00 o 
   6   5  25     3008.53     2902.41    467.96 o 
   7   5  25     2162.64     2110.72    439.51 o 
   8   5  25     9219.44     9803.01    702.69 o 
   9   5  25     6079.91     5408.24    597.60 o 
  10   5  25      202.70       33.85    545.75 o 
  11   5  25     7738.56     7796.89    677.17 o 
  12   5  25     5450.76     5764.21    995.07 o 
  13   5  25       66.12     -202.34    940.85 o 
   0   6  25     6764.92     6792.65    922.29 o 
   1   6  25      672.57      130.28    427.61 o 
   2   6  25       19.06      -77.05    323.23 o 
   3   6  25      640.64      944.30    468.30 o 
   4   6  25     3296.04     3482.34    567.25 o 
   5   6  25       33.44     -348.84    392.61 o 
   6   6  25     3487.46     4006.97    626.09 o 
   7   6  25      889.35      664.38    402.07 o 
   8   6  25       10.38     -144.38    362.52 o 
   9   6  25      591.15      406.64    409.94 o 
  10   6  25     1210.69     1081.24    436.78 o 
  11   6  25       92.19      379.80    596.57 o 
  12   6  25      683.33      584.84    989.59 o 
   1   7  25     9761.75    10351.56    722.21 o 
   2   7  25     7477.98     9258.27    686.77 o 
   3   7  25       43.51      432.40    369.34 o 
   4   7  25    11614.43    12381.91    924.28 o 
   5   7  25    13690.69    13734.41    958.79 o 
   6   7  25     1263.76     1472.72    494.76 o 
   7   7  25     8058.67     9462.12    730.75 o 
   8   7  25    31498.98    33290.08   1184.82 o 
   9   7  25     5378.78     3745.77   1161.33 o 
  10   7  25      734.56     -165.24    886.55 o 
  11   7  25    14707.62    14749.14   1817.65 o 
   0   8  25     4991.91     6957.38    970.09 o 
   1   8  25     3604.55     3705.00    498.63 o 
   2   8  25       66.37      453.95    378.14 o 
   3   8  25     4509.15     4434.90    531.60 o 
   4   8  25     6476.37     6607.72   1010.90 o 
   5   8  25       10.09      518.96   1476.49 o 
   8   8  25     1019.29     1480.67    993.30 o 
   9   8  25      480.56      673.03    952.46 o 
   1   9  25     2971.14     3711.34   1146.94 o 
   2   9  25     6621.83     6726.70    840.22 o 
   3   9  25     1076.76     1490.88    885.62 o 
   0   0  26     9171.96     9448.13    826.94 o 
   1   0  26    17156.60    17110.25    853.26 o 
   2   0  26     5871.49     6493.88    599.32 o 
   3   0  26    40068.05    41405.13   1643.33 o 
   4   0  26     1425.05     1741.72    513.25 o 
   5   0  26     3278.57     4715.40    584.59 o 
   6   0  26    12746.27    13570.78   1284.25 o 
   7   0  26    39905.51    37622.49   1595.87 o 
   8   0  26      351.48     1333.90    446.52 o 
   9   0  26    12120.64    11734.64    823.26 o 
  10   0  26     9729.18    10282.25    806.30 o 
  11   0  26     2641.69     2902.49    564.84 o 
  12   0  26     5806.47     6223.52    694.72 o 
  13   0  26    19991.95    21463.20   1507.69 o 
  14   0  26     2225.42     2604.86    901.40 o 
  15   0  26     2999.63     4361.24   1110.27 o 
   1   1  26     3626.69     4600.71    592.42 o 
   2   1  26      286.46      124.82    280.12 o 
   3   1  26      143.06      422.86    331.63 o 
   4   1  26      337.63      -16.14    354.57 o 
   5   1  26     7910.81     8903.30    561.04 o 
   6   1  26       19.34       -7.88    273.74 o 
   7   1  26     3065.42     3050.33    399.84 o 
   8   1  26      370.05      412.01    290.37 o 
   9   1  26     1611.26     1585.11    378.90 o 
  10   1  26     1418.88     2065.70    349.02 o 
  11   1  26     2504.49     2848.42    392.14 o 
  12   1  26       89.26       43.37    304.80 o 
  13   1  26        9.34     -211.70    479.70 o 
  14   1  26     2285.60     2303.47    643.98 o 
  15   1  26     4102.39     5161.46   1142.76 o 
   0   2  26      155.18     1152.30    474.10 o 
   1   2  26     2875.37     3552.42    440.86 o 
   2   2  26      361.42      587.71    339.55 o 
   3   2  26     7470.76     7987.18    692.16 o 
   4   2  26      144.74      729.46    405.54 o 
   5   2  26      635.90      486.51    397.88 o 
   6   2  26     6840.07     7816.47    562.10 o 
   7   2  26    12051.47    11652.44    647.50 o 
   8   2  26       11.83      268.25    321.85 o 
   9   2  26     5951.06     7231.77    561.41 o 
  10   2  26    10733.95    11544.37    666.39 o 
  11   2  26     1283.68     1843.97    405.21 o 
  12   2  26      723.30      838.68    382.86 o 
  13   2  26    15798.79    16499.26   1049.06 o 
   1   3  26    28513.08    28391.51    967.52 o 
   2   3  26    11768.56    12595.27    699.70 o 
   3   3  26     3589.19     3699.99    534.31 o 
   4   3  26     3668.98     3957.99    571.40 o 
   5   3  26    34618.66    34133.19   1283.69 o 
   6   3  26     3064.09     3711.18    490.79 o 
   7   3  26     1824.88     2095.88    436.28 o 
   8   3  26     6523.69     6724.66    602.24 o 
   9   3  26    13157.48    13645.86    796.22 o 
  10   3  26      304.49     -202.63    368.25 o 
  11   3  26    19525.61    21129.98    973.27 o 
  12   3  26     1838.05     1230.19    450.62 o 
  13   3  26      342.75     -298.37    571.99 o 
  14   3  26     3874.29     6577.14   1275.51 o 
   0   4  26     1059.69     1171.43    625.22 o 
   1   4  26      207.47      542.74    347.70 o 
   2   4  26      558.55      727.94    376.25 o 
   3   4  26     1669.83     1599.03    477.26 o 
   4   4  26      214.72      -32.12    421.62 o 
   5   4  26      324.67      287.15    442.04 o 
   6   4  26     2813.36     2038.36    514.43 o 
   7   4  26     1778.22     2693.79    467.64 o 
   8   4  26        3.67      304.81    373.99 o 
   9   4  26     2614.33     3189.50    499.38 o 
  10   4  26     1658.00     2207.99    466.94 o 
  11   4  26      425.04      370.87    438.96 o 
  12   4  26      633.66     1479.65   1301.97 o 
  13   4  26     1584.61     2859.22   1065.71 o 
   1   5  26    15950.74    15804.07   1020.61 o 
   2   5  26     3310.04     4514.42    554.99 o 
   3   5  26     2816.19     3296.62    569.17 o 
   4   5  26     1038.17      860.10    468.14 o 
   5   5  26    17840.24    20538.49   1383.87 o 
   6   5  26      940.52      644.19    762.75 o 
   7   5  26     1980.70     2114.57    457.61 o 
   8   5  26     3308.00     3472.71    622.26 o 
   9   5  26     5429.51     6431.15    631.43 o 
  10   5  26      333.10      280.53    488.90 o 
  11   5  26    12162.45    16183.48   1301.73 o 
   0   6  26     4933.25     4424.63    738.24 o 
   1   6  26     7186.42     8197.49    698.77 o 
   2   6  26     1752.66     2905.59    562.09 o 
   3   6  26    18579.64    19963.06    916.44 o 
   4   6  26     2383.49     1629.66    620.86 o 
   5   6  26      704.07      519.48    585.40 o 
   6   6  26     6468.80     7136.41    883.44 o 
   7   6  26    16439.36    17227.50   1111.60 o 
   8   6  26        5.35     -365.14    365.14 o 
   9   6  26    13681.18    15732.09   2321.73 o 
  10   6  26     8017.25     9752.92   1472.31 o 
  11   6  26     5447.89     6461.10   1363.70 o 
   1   7  26       67.74      782.80    394.55 o 
   2   7  26     2569.17     2615.09    474.53 o 
   3   7  26       48.74     -161.76    350.47 o 
   4   7  26       33.37      398.61    447.82 o 
   5   7  26      335.67     1076.04    502.87 o 
   6   7  26      314.73     1265.30    963.60 o 
   8   7  26       52.54     -453.02    793.71 o 
   9   7  26        4.06     1237.45    984.02 o 
   0   8  26     2307.62     5387.97   1113.98 o 
   1   8  26     5997.85     7513.16    859.22 o 
   2   8  26     1642.65     1518.73   1038.79 o 
   3   8  26    18843.47    18817.93   1263.38 o 
   1   1  27       42.82       92.39    268.66 o 
   2   1  27    33142.27    34527.04   1072.83 o 
   3   1  27      728.86     1172.47    380.34 o 
   4   1  27    10862.47    12595.88    703.53 o 
   5   1  27     3211.64     3893.82    721.74 o 
   6   1  27    11470.24    11976.52    771.12 o 
   7   1  27     2990.24     4106.56    453.33 o 
   8   1  27    34127.63    36613.82   1193.72 o 
   9   1  27      129.68      673.06    343.97 o 
  10   1  27      413.04      799.07    359.11 o 
  11   1  27     2279.33     2585.30    489.26 o 
  12   1  27    17756.45    17474.67    896.73 o 
  13   1  27       15.49      755.95    537.78 o 
  14   1  27    11665.47     9488.35   1371.13 o 
   0   2  27    27634.59    29407.11   1411.34 o 
   1   2  27      724.63      892.03    358.00 o 
   2   2  27     3664.40     3555.51    536.87 o 
   3   2  27     1599.46     2295.96    490.17 o 
   4   2  27    18053.48    18043.83    996.21 o 
   5   2  27      442.34      928.21    447.13 o 
   6   2  27    16849.11    16153.73    939.87 o 
   7   2  27      277.38      204.84    327.54 o 
   8   2  27     3857.14     4396.52    495.91 o 
   9   2  27       83.16      462.88    360.06 o 
  10   2  27    18934.93    18700.26    819.53 o 
  11   2  27     1188.84     1135.92    519.47 o 
  12   2  27     3294.29     4153.66    650.42 o 
   1   3  27        1.39       65.27    331.11 o 
   2   3  27     2150.71     2194.56    407.33 o 
   3   3  27       73.90      433.46    403.35 o 
   4   3  27      553.38      159.64    419.91 o 
   5   3  27       18.84      355.54    744.16 o 
   6   3  27       48.95      781.66    442.65 o 
   7   3  27      145.53     -220.38    406.02 o 
   8   3  27     1208.22     1643.61    437.07 o 
   9   3  27      108.97      -13.61    377.63 o 
  10   3  27      156.33     -192.09    389.04 o 
  11   3  27       15.49     -332.34    707.40 o 
  12   3  27      759.89     1015.94    661.01 o 
  13   3  27        6.07      503.15    899.54 o 
   0   4  27    45743.68    45227.16   1870.44 o 
   1   4  27     1359.67      933.46    450.49 o 
   2   4  27     5264.69     5713.37    609.66 o 
   3   4  27      619.83      695.17    453.93 o 
   4   4  27    28078.57    28608.00   1224.14 o 
   5   4  27       97.64     -129.24    394.46 o 
   6   4  27    20076.63    19474.50   1062.11 o 
   7   4  27      705.66      715.53    458.27 o 
   8   4  27     2685.57     2212.37    469.23 o 
   9   4  27      304.18      -21.72    397.32 o 
  10   4  27    23948.22    24547.16   1804.19 o 
  11   4  27       80.23     -579.71    579.71 o 
   1   5  27      217.08      108.05    365.15 o 
   2   5  27    13399.33    15059.41   1207.40 o 
   3   5  27      554.60      595.69    453.23 o 
   4   5  27     8735.74     9181.41    814.45 o 
   5   5  27     1354.85     2263.06    539.39 o 
   6   5  27     2011.01     2088.13    542.50 o 
   7   5  27     1370.81     1706.36    517.57 o 
   8   5  27    15846.13    16410.06   1845.46 o 
   9   5  27      173.93      145.48    840.59 o 
  10   5  27      691.21      751.01    990.52 o 
   0   6  27     3232.02     3629.40    710.87 o 
   1   6  27       20.14     -314.70    341.32 o 
   2   6  27      589.88      671.87    391.52 o 
   3   6  27       86.75      292.91    436.36 o 
   4   6  27     3423.90     4162.11    611.17 o 
   5   6  27      252.54      252.75    506.16 o 
   6   6  27     3149.81     1348.85    922.75 o 
   9   6  27      510.77     -260.86    910.68 o 
   1   7  27       48.12       43.48    516.96 o 
   2   7  27    28357.25    30224.39   2139.31 o 
   3   7  27     1186.35     1569.79    800.21 o 
   1   8  27      764.95      694.38    781.65 o 
   2   8  27     1432.50     2884.29    938.53 o 
   0   0  28     2087.61     2610.43    863.34 o 
   1   0  28    15889.89    17759.68   1604.14 o 
   2   0  28      522.91     2262.31    809.49 o 
   3   0  28    37267.41    42698.98   2462.83 o 
   4   0  28     1913.38      985.88    740.80 o 
   5   0  28       20.41      489.22    682.31 o 
   6   0  28      131.73      108.61    489.03 o 
   7   0  28    23664.85    23749.70   1092.91 o 
   8   0  28        5.88     -298.41    402.70 o 
   9   0  28    10726.80    11550.45    870.46 o 
  10   0  28      273.90      802.52    844.31 o 
  11   0  28     2447.93     3472.44   1779.12 o 
  12   0  28        2.68     -323.06    742.66 o 
   1   1  28     2893.66     3148.91    402.87 o 
   2   1  28        2.86      821.73    431.45 o 
   3   1  28      460.41      694.43    396.40 o 
   4   1  28      162.28     1127.64    431.38 o 
   5   1  28     4277.30     5461.59    620.23 o 
   6   1  28     1274.02     1627.17    475.92 o 
   7   1  28      189.41      750.79    379.39 o 
   8   1  28      221.95      639.44    366.03 o 
   9   1  28      703.70      826.34    415.28 o 
  10   1  28      634.58     1137.30    745.06 o 
  11   1  28     6736.87     7981.04    805.79 o 
   0   2  28       80.63      290.89    494.83 o 
   1   2  28     3982.53     5319.13    531.82 o 
   2   2  28        5.79     -391.25    391.25 o 
   3   2  28     8788.22     9057.34   1219.78 o 
   4   2  28       51.56      249.49    582.08 o 
   5   2  28      432.71      599.23    446.75 o 
   6   2  28       86.33     -400.08    400.08 o 
   7   2  28    16235.50    18546.88   1030.47 o 
   8   2  28      857.74     1361.63    573.08 o 
   9   2  28     3933.67     4608.14    661.07 o 
  10   2  28       19.56     -266.83    469.61 o 
  11   2  28     2129.60     2044.16   1036.00 o 
   1   3  28    18746.51    21164.69    900.52 o 
   2   3  28       39.37     -120.50    521.90 o 
   3   3  28     1171.00     1866.83    590.13 o 
   4   3  28       64.91      146.56    426.25 o 
   5   3  28    34223.52    35163.46   1347.02 o 
   6   3  28      148.07      -42.81    423.61 o 
   7   3  28     5750.10     4893.65    635.89 o 
   8   3  28     1796.17     1465.80    649.74 o 
   9   3  28    13507.13    14083.19   1820.61 o 
  10   3  28       43.02       88.25    822.49 o 
  11   3  28    24484.18    25075.77   2178.77 o 
   0   4  28      762.37     1111.46    545.58 o 
   1   4  28      595.01      568.46    426.49 o 
   2   4  28       30.77       24.31    416.55 o 
   3   4  28     3090.55     3566.67    572.89 o 
   4   4  28       63.08      824.46    445.23 o 
   5   4  28      110.28      549.77    443.95 o 
   6   4  28      456.80       10.97    439.57 o 
   7   4  28     1165.27      692.06    601.60 o 
   8   4  28       84.90     -721.30    721.30 o 
   9   4  28     2093.27     2821.23    914.39 o 
  10   4  28       14.95     -649.82    813.21 o 
   1   5  28    14331.26    16161.53    845.19 o 
   2   5  28       53.31       50.66    464.65 o 
   3   5  28     1807.52     1918.28    507.80 o 
   4   5  28      666.32      343.30   1056.66 o 
   5   5  28    20562.71    20973.52   1916.05 o 
   6   5  28       44.38      -90.98    841.06 o 
   0   6  28     2039.31     3111.73    885.62 o 
   1   6  28     9350.11    11146.89    997.82 o 
   2   6  28      326.77     1749.88    880.98 o 
   3   6  28    20363.86    21168.47   1909.55 o 
   1   7  28      503.08     1093.56    798.35 o 
   1   1  29     2661.90     3839.53   1010.94 o 
   2   1  29    22556.58    22107.81   3159.07 o 
   3   1  29     1427.45     1177.25   1229.56 o 
   4   1  29     5482.09     6538.52    889.79 o 
   5   1  29     3720.24     4345.61   1563.29 o 
   6   1  29     2446.90     3035.42    666.10 o 
   7   1  29       85.69      634.04    782.57 o 
   8   1  29    17401.68    15477.71   1204.97 o 
   9   1  29     2548.91     2088.02    579.69 o 
  10   1  29     1564.54     1421.45    702.70 o 
   0   2  29     9407.19    11528.27   1892.84 o 
   1   2  29      147.66      784.07    458.58 o 
   2   2  29     1828.58     2335.55    892.71 o 
   3   2  29     2230.36     2172.87    654.09 o 
   4   2  29     4331.01     4366.18    600.48 o 
   5   2  29     2282.81     3451.58    724.49 o 
   6   2  29    12193.89    13679.39   1135.95 o 
   7   2  29     5001.81     4283.27   1074.07 o 
   8   2  29      229.31      934.82    823.42 o 
   1   3  29      281.77      709.52    457.02 o 
   2   3  29      761.14     1309.63    481.28 o 
   3   3  29        2.87       61.37    428.74 o 
   4   3  29      422.16      883.39    608.85 o 
   5   3  29      108.51      379.28    453.09 o 
   6   3  29       23.22      107.57    558.07 o 
   7   3  29      154.43     -709.24    709.24 o 
   8   3  29      910.04      431.67    889.33 o 
   0   4  29    21742.12    26779.98   3301.10 o 
   1   4  29      418.96      497.44    462.75 o 
   2   4  29     2788.42     2453.17    557.83 o 
   3   4  29     4009.80     3859.76    618.01 o 
   4   4  29    16232.46    17421.72   1041.03 o 
   5   4  29      202.60     -261.79    801.14 o 
   6   4  29    17897.36    19404.66   1939.26 o 
   1   5  29     2846.84     2964.73   1375.31 o 
   2   5  29     7802.16     9757.57   1399.91 o 
   1   0  30    10439.77    10884.55   1369.27 o 
   2   0  30     2375.91     1663.55    808.57 o 
   3   0  30    15970.06    17880.36   1726.67 o 
   4   0  30    10061.20    11422.97   1495.52 o 
   1   1  30     1110.18     1618.06    818.78 o 
   2   1  30     2295.21     2641.07    909.75 o 
   3   1  30       63.71     1541.01    743.58 o 
   4   1  30     1039.81     1549.37    828.99 o 
   6   1  30      294.36      870.76    845.70 o 
   7   1  30      240.42     -157.81    803.00 o 
   0   2  30     4439.22     6676.47   1263.44 o 
   1   2  30     5534.67     6008.13    687.82 o 
   2   2  30      539.62      773.35    476.14 o 
   3   2  30     5805.78     7282.11    855.30 o 
   4   2  30     2712.50     2333.80    963.60 o 
   5   2  30      121.20     -427.96    759.37 o 
   6   2  30     3125.42     2731.12    987.73 o 
   1   3  30    11787.12    11416.06    868.34 o 
   2   3  30     7699.91     9165.48    798.79 o 
   3   3  30      598.61     1018.77    612.19 o 
   4   3  30     7002.92     6148.26   1255.09 o 
   5   3  30    16237.47    16721.82   1789.80 o 
   0   4  30      734.79      995.16    770.51 o 
   1   4  30      550.88      577.41    753.80 o 
                                                 
